# Supplementary material for: South Pole–Aitken massive impact 4.25 billion years ago revealed by Chang'e-6 samples
Source: Natl Sci Rev. 2025 Mar 20;12(6):nwaf103. doi: 10.1093/nsr/nwaf103 (PMC12086667; doi:10.1093/nsr/nwaf103)
Supplement: nwaf103_Supplemental_Files [file nwaf103_supplemental_files.zip]

Archive with 12 entries (12 files):
- Supplementary_Texts_Methods_Figures.docx
- Table S1. Modal mineralogy of the CE6 norite clasts.xlsx
- Table S10. Mineral compositions of the CE6 Mg-suite and alkali-suite clasts.xlsx
- Table S11. Pb¿CPb isotope data of the CE6 Mg-suite and alkali-suite clasts..xlsx
- Table S2. Average mineral major element compositions of the CE6 norite clasts.xlsx
- Table S3. Bulk compositions of the CE6 norite clasts.xlsx
- Table S4. Plagioclase trace element compositions of the CE6 coarse norite clasts.xlsx
- Table S5. Pyroxene trace element compositions of the CE6 coarse norite clasts.xlsx
- Table S6. Olivine trace element compositions of the CE6 coarse norite clasts.xlsx
- Table S7. Fe-Ni metal compositions of the CE6 norite clasts.xlsx
- Table S8. Pb¿CPb isotope data for the CE6 norite clasts.xlsx
- Table S9. All mineral major element compositions of the CE6 norite clasts.xlsx
