# Supplementary material for: South Pole–Aitken massive impact 4.25 billion years ago revealed by Chang'e-6 samples
Source: Natl Sci Rev. 2025 Mar 20;12(6):nwaf103. doi: 10.1093/nsr/nwaf103 (PMC12086667; doi:10.1093/nsr/nwaf103)
Supplement: nwaf103_Supplemental_Files [file nwaf103_supplemental_files.zip › Table S1. Modal mineralogy of the CE6 norite clasts.xlsx]

## Sheet: Sheet1
Supplementary Table S1. Modal mineralogy of the Chang’e-6 norite clasts analyzed in this study.
Clast No.	Clast No. (abbreviation)	Size (mm2)	Lithology	Grain size	Pl	LCP	HCP	Ol	Tro	Spl	Silica	Other
CE6C0100YJFM002-096	002-096	0.7 × 0.5	Anorthositic norite	Fine-grained	76.1	19	3	1.9	-	Trace	-	0.1
CE6C0100YJFM002-158	002-158	1.1 × 0.7	Olivine norite	Coarse-grained	56.7	27.2	-	16	Trace	Trace	-	0.1
CE6C0100YJFM002-161	002-161	1.8 × 0.7	Anorthositic norite	Coarse-grained	70.2	22.6	-	7.1	-	0.1	-	Trace
CE6C0100YJFM002-253	002-253	0.2 × 0.1	Olivine norite	Coarse-grained	38.7	41.4	-	19.4	Trace	-	-	0.5
CE6C0100YJFM002-410	002-410	0.2 × 0.1	Anorthositic norite	Fine-grained	59.6	33	-	-	Trace	-	7.1	0.3
CE6C0100YJFM002-501	002-501	1.0 × 0.5	Norite	Coarse-grained	55.5	44.4	-	-	-	Trace	Trace	Trace
CE6C0100YJFM002-507	002-507	1.1 × 0.9	Anorthositic norite	Coarse-grained	74.5	22.1	-	-	-	Trace	3.4	Trace
CE6C0100YJFM002-516	002-516	0.6 × 0.4	Anorthositic norite	Fine-grained	74.6	24.3	-	-	-	0.1	0.7	0.2
CE6C0100YJFM002-525	002-525	0.7 × 0.6	Anorthositic norite	Fine-grained	72.8	22.8	-	4.3	-	-	Trace	0.1
CE6C0200YJFM001EGP07-16	EGP07-16	0.7 × 0.4	Anorthositic norite	Fine-grained	66.7	29.3	3.3	-	Trace	-	0.2	0.5
CE6C0200YJFM001EGP08-46	EGP08-46	0.8 × 0.5	Anorthositic norite	Fine-grained	64	24.4	1.5	5.7	Trace	Trace	4.1	0.4
CE6C0200YJFM001EGP09-09	EGP09-09	0.6 × 0.4	Anorthositic norite	Fine-grained	69.3	29.9	-	-	Trace	Trace	Trace	0.8
CE6C0200YJFM001EGP09-19	EGP09-19	0.5 × 0.4	Anorthositic norite	Fine-grained	74.6	22.2	-	2.2	Trace	0.2	Trace	0.8
CE6C0200YJFM001EGP11-08	EGP11-08	0.7 × 0.6	Norite	Fine-grained	57.6	36	2.1	4.2	Trace	Trace	-	Trace
CE6C0200YJFM001EGP11-13	EGP11-13	0.7 × 0.7	Anorthositic norite	Fine-grained	73.5	25.5	-	-	Trace	Trace	0.9	Trace
CE6C0200YJFM001EGP11-40	EGP11-40	0.4 × 0.4	Anorthositic norite	Fine-grained	74.2	22.7	3	-	0.1	Trace	-	0.1
CE6C0200YJFM001EGP11-41	EGP11-41	0.6 × 0.3	Anorthositic norite	Fine-grained	75.8	23.4	0.5	Trace	Trace	-	0.2	Trace
CE6C0200YJFM001EGP12-61	EGP12-61	0.3 × 0.2	Norite	Fine-grained	59.5	37.2	2.6	-	-	Trace	0.5	0.2
CE6C0200YJFM001EGP13-05	EGP13-05	0.3 × 0.3	Anorthositic norite	Fine-grained	77.5	19.4	2.6	0.3	-	-	Trace	0.1
CE6C0200YJFM001EGP13-09	EGP13-09	0.4 × 0.3	Anorthositic norite	Fine-grained	61.2	30.2	3.4	-	-	Trace	5.2	Trace
Mineral modal abundances (vol%) were determined by automated image analysis of scanning electron microscope energy-dispersive spectroscopy data, with an estimated uncertainty of ±5%. Modal abundances labeled as ‘trace’ are less than 0.1%. Pl, plagioclase; LCP, low-Ca pyroxene; HCP, high-Ca pyroxene; Ol, olivine; Tro, troilite; Spl, spinel.
