# Supplementary material for: South Pole–Aitken massive impact 4.25 billion years ago revealed by Chang'e-6 samples
Source: Natl Sci Rev. 2025 Mar 20;12(6):nwaf103. doi: 10.1093/nsr/nwaf103 (PMC12086667; doi:10.1093/nsr/nwaf103)
Supplement: nwaf103_Supplemental_Files [file nwaf103_supplemental_files.zip › Table S10. Mineral compositions of the CE6 Mg-suite and alkali-suite clasts.xlsx]

## Sheet: Sheet1
Supplementary Table S10. Mineral major element compositions (wt%) of the Chang’e-6 Mg-suite and alkali-suite clasts.
Spot No.	SiO2	TiO2	Al2O3	Cr2O3	FeO	MnO	MgO	CaO	Na2O	K2O	NiO	Total	An	Mg#	En	Wo	Fs
CE6C0200YJFM001EGP13-55_Alkali-suite
EGP13-55-Pl-1	47.59	0.02	33.34	0	0.39	0.01	0.02	16.96	1.71	0.21	0.01	100.26	83.5
EGP13-55-Pl-2	46.24	0.02	33.41	0	0.36	0.01	0.05	17.34	1.34	0.2	0	98.98	86.6
EGP13-55-Pl-3	46.26	0.02	33.86	0	0.33	0	0.04	17.69	1.44	0.11	0.01	99.75	86.6
EGP13-55-Pl-4	47.08	0.02	34.06	0	0.3	0	0.02	17.55	1.56	0.22	0.01	100.82	85
EGP13-55-LC Pyx-1	51.56	0.18	0.28	0.13	29.84	0.48	15.79	2.7	0	0	0.01	100.98		48.5	45.8	5.6	48.6
EGP13-55-LC Pyx-2	52.33	0.16	0.47	0.14	27.81	0.42	18.2	1.29	0.01	0	0.01	100.84		53.8	52.4	2.7	44.9
EGP13-55-LC Pyx-3	51.1	0.22	0.62	0.54	29.06	0.43	17.24	1.47	0.01	0	0	100.69		51.4	49.8	3.1	47.1
EGP13-55-LC Pyx-4	50.35	0.21	0.35	0.43	32.48	0.51	14.04	2.04	0	0	0	100.42		43.5	41.6	4.3	54
EGP13-55-LC Pyx-5	50.5	0.19	0.31	0.33	32.04	0.52	14.27	2.36	0	0	0.02	100.53		44.3	42	5	53
EGP13-55-HC Pyx-1	50.71	0.53	0.78	0.3	23.63	0.35	11.68	12.4	0.06	0	0	100.43		46.9	34.5	26.3	39.2
EGP13-55-HC Pyx-2	50.42	0.38	0.57	0.21	32.19	0.56	9.62	7.52	0.06	0	0	101.52		34.8	29.1	16.3	54.6
EGP13-55-HC Pyx-3	50.11	0.77	1.31	0.7	20.15	0.34	10.03	17.47	0.03	0	0.01	100.92		47	29.6	37	33.4
EGP13-55-HC Pyx-4	49.57	0.81	1.51	0.83	21.2	0.38	9.96	16.46	0.01	0	0	100.72		45.6	29.6	35.1	35.3
CE6C0200YJFM001EGP14-38_Mg-suite
EGP14-38-Pl-1	45.58	0.04	35.09	0	0.17	0	0.02	18.34	1	0.08	0.02	100.35	90.6
EGP14-38-Pl-2	45.33	0.02	34.46	0.02	0.21	0	0.01	17.91	1.18	0.1	0	99.23	88.9
EGP14-38-Pl-3	44.87	0.04	34.62	0	0.13	0.02	0.03	18.08	0.92	0.09	0.03	98.83	91.1
EGP14-38-Pl-4	45.07	0.04	34.91	0	0.12	0.01	0	18.43	1.08	0.07	0	99.74	90
EGP14-38-Pl-5	44.37	0.01	35	0	0.46	0.02	0.04	18.53	0.88	0.09	0.02	99.41	91.6
EGP14-38-Pl-6	45.3	0.04	34.87	0	0.45	0.01	0	18.01	0.91	0.33	0	99.91	89.8
EGP14-38-Pl-7	44.31	0.03	34.86	0.01	0.33	0.05	0.01	18.34	0.92	0.09	0	98.95	91.2
EGP14-38-LC Pyx-1	51.61	0.33	0.68	0.24	22.36	0.41	22.28	1.45	0	0	0	99.35		64	62.1	2.9	35
EGP14-38-LC Pyx-2	51.75	0.38	0.56	0.18	23.26	0.38	20.18	2.59	0	0	0	99.27		60.7	57.5	5.3	37.2
EGP14-38-LC Pyx-3	52.76	0.4	0.43	0.24	21.36	0.37	22.25	2.71	0.04	0	0	100.55		65	61.5	5.4	33.1
EGP14-38-LC Pyx-4	52.53	0.38	0.52	0.24	24.36	0.39	20.28	1.26	0	0	0	99.96		59.8	58.2	2.6	39.2
EGP14-38-LC Pyx-5	52.43	0.29	0.38	0.16	23.5	0.36	20.42	1.85	0	0	0	99.38		60.8	58.5	3.8	37.7
EGP14-38-HC Pyx-1	51.61	0.75	1.75	0.55	10.01	0.21	13.56	20.98	0.06	0	0	99.49		70.7	39.6	44	16.4
EGP14-38-HC Pyx-2	51.5	0.51	2.4	0.28	11.79	0.24	14.25	17.6	0.08	0	0	98.66		68.3	42.5	37.7	19.7
EGP14-38-HC Pyx-3	52.25	0.53	0.73	0.32	10.25	0.18	14.15	20.6	0.14	0	0.05	99.19		71.1	40.8	42.7	16.6
