# Supplementary material for: South Pole–Aitken massive impact 4.25 billion years ago revealed by Chang'e-6 samples
Source: Natl Sci Rev. 2025 Mar 20;12(6):nwaf103. doi: 10.1093/nsr/nwaf103 (PMC12086667; doi:10.1093/nsr/nwaf103)
Supplement: nwaf103_Supplemental_Files [file nwaf103_supplemental_files.zip › Table S11. Pb¿CPb isotope data of the CE6 Mg-suite and alkali-suite clasts..xlsx]

## Sheet: Sheet1
Supplementary Table S11. Pb–Pb isotope data of the Chang’e-6 Mg-suite and alkali-suite clasts.
Analytical spots	Measured ratios					Radiogenic ratios and ages					204Pb (cps)	%	206Pb (cps)	%
	204Pb/206Pb	%	207Pb/206Pb	%		Radiogenic	%	207Pb/206Pb	Err
						207Pb/206Pb		Age (Ma)	(Ma)
CE6C0200YJFM001EGP13-55_Zrn@1	3.6e-05	26	0.5262	0.4		0.5259	0.4	4315	6		0.01	26	251	0.22
CE6C0200YJFM001EGP14-38_Bdy@1	2.2e-05	21	0.5351	0.3		0.5349	0.3	4340	4		0.02	21	870	0.12
