# Supplementary material for: South Pole–Aitken massive impact 4.25 billion years ago revealed by Chang'e-6 samples
Source: Natl Sci Rev. 2025 Mar 20;12(6):nwaf103. doi: 10.1093/nsr/nwaf103 (PMC12086667; doi:10.1093/nsr/nwaf103)
Supplement: nwaf103_Supplemental_Files [file nwaf103_supplemental_files.zip › Table S2. Average mineral major element compositions of the CE6 norite clasts.xlsx]

## Sheet: Sheet1
Supplementary Table S2. Average mineral major element compositions (wt%) of the Chang’e-6 norite clasts.
Clast No.	Mineral	n	SiO2	TiO2	Al2O3	Cr2O3	FeO	MnO	MgO	CaO	Na2O	K2O	NiO	Total	Ave. An/Mg#	SD	Compositional ranges
#002-096	Pl	6	43.16	0.03	35.76	0.01	0.47	0.01	0.26	19.31	0.33	0.01	0	99.4	96.9	0.6	An96.0-97.7
	LCP	7	51.55	0.58	2.64	0.45	17.57	0.31	19.4	7.3	0.02	0	0	99.8	66.3	0.9	En54.1-57.8Wo11.8-18.6Fs27.3-30.7
	HCP	3	51.06	0.82	3.22	0.45	13.98	0.28	16.8	13.2	0.05	0	0	99.9	68.2	1.6	En47.4-51.8Wo22.7-32.3Fs20.3-25.5
	Ol	7	36.7	0.07	0.31	0.03	33.05	0.35	30.14	0.39	0.03	0	0	101.1	61.9	1	Fo60.8-63.5
#002-158	Pl	15	43.7	0.01	35.57	0	0.18	0	0.11	19.73	0.4	0.05	0	99.8	96.2	0.4	An95.6-96.8
	LCP	20	54.69	0.26	1.36	0.77	11.62	0.2	28.96	1.75	0.01	0	0	99.6	81.6	0.4	En77.5-79.7Wo3.1-4.5Fs17.1-18.5
	Ol	9	38.91	0.02	0.07	0.05	19.13	0.2	41.64	0.09	0	0	0.01	100.1	79.5	0.6	Fo78.5-80.2
#002-161	Pl	12	44.22	0.01	36.17	0.01	0.11	0.01	0.11	19.65	0.34	0.03	0.01	100.7	96.8	0.4	An96.0-97.4
	LCP	14	55.59	0.22	1.51	0.92	10.92	0.19	29.36	1.51	0.01	0	0	100.2	82.7	0.2	En79.8-80.7Wo2.6-3.1Fs16.3-17.1
	Ol	15	39.84	0.02	0.03	0.05	17.69	0.2	42.36	0.1	0.01	0	0.01	100.3	81	0.2	Fo80.8-81.5
#002-253	Pl	4	44.9	0.01	34.57	0.01	0.15	0.01	0.1	19.3	0.43	0.05	0	99.5	95.8	0.5	An95.4-96.5
	LCP	5	55.02	0.28	1.28	0.71	11.67	0.21	29.67	1.7	0.02	0.01	0.01	100.6	81.9	0.4	En78.4-79.9Wo2.8-3.7Fs17.1-17.9
	Ol	6	39.59	0.02	0.03	0.04	18.98	0.21	41.73	0.12	0.01	0	0	100.7	79.7	0.4	Fo79.2-80.2
#002-410	Pl	13	44.14	0.04	35.01	0	0.42	0.01	0.12	18.96	0.53	0.16	0.01	99.4	94.3	1.2	An92.0-95.9
	LCP	13	52.12	0.74	1.21	0.55	18.94	0.29	21.87	3.68	0.02	0	0.01	99.4	67.3	1.1	En60.2-65.9Wo4.6-9.9Fs29.4-31.0
#002-501	Pl	5	43.83	0	36.45	0.01	0.14	0	0.19	19.63	0.28	0.01	0	100.5	97.5	0.4	An97.1-98.0
	LCP	8	55.37	0.04	2.41	0.98	8.68	0.15	31.48	0.95	0.01	0	0	100.1	86.6	1.4	En82.8-86.9Wo1.7-1.9Fs11.4-15.4
#002-507	Pl	7	43.65	0.01	36.72	0.01	0.11	0.01	0.15	19.61	0.26	0.01	0	100.5	97.6	0.1	An97.5-97.7
	LCP	7	54.9	0.05	2.14	0.96	9.1	0.16	31.27	0.94	0.01	0	0.01	99.6	86	0.5	En83.4-85.1Wo1.4-2.1Fs12.9-14.4
#002-516	Pl	14	43.76	0.03	35.44	0.01	0.33	0.01	0.1	19.38	0.42	0.08	0	99.6	95.8	1.1	An94.1-97.6
	LCP	14	51.81	0.75	0.85	0.48	20.64	0.32	20.09	4.38	0.02	0	0	99.4	63.4	0.3	En57.2-58.4Wo7.8-10.2Fs32.1-34.3
#002-525	Pl	5	43.66	0.01	36.03	0.01	0.23	0.01	0.22	19.41	0.4	0.01	0.01	100	96.4	1.6	An93.7-97.9
	LCP	5	52.87	0.36	2.16	0.75	14.32	0.26	25.28	3.22	0.01	0	0	99.2	75.9	2	En68.8-75.1Wo5.1-7.6Fs19.7-23.6
	Ol	6	38.55	0.04	0.02	0.09	22.12	0.22	39.66	0.2	0.02	0	0.01	100.9	76.1	2.4	Fo73.2-79.5
#EGP07-16	Pl	17	44.08	0.02	35.15	0	0.39	0.01	0.16	19.22	0.45	0.03	0.01	99.5	95.8	1	An93.8-97.1
	LCP	11	52.69	0.29	2.02	0.7	16.76	0.29	22.4	4.74	0.03	0	0.01	99.9	69.8	7.8	En48.1-77.8Wo2.5-18.9Fs19.8-32.9
	HCP	3	51.32	0.57	3.22	0.76	16.86	0.3	15.9	11.13	0.06	0	0	100.1	62.7	1.3	En45.2-49.4Wo21.9-26.0Fs27.6-28.7
#EGP08-46	Pl	16	43.76	0.02	35.26	0.01	0.41	0.01	0.13	19.41	0.41	0.03	0.01	99.4	96.2	0.7	An94.6-97.1
	LCP	12	52.2	0.36	1.36	0.78	18.33	0.34	20.97	4.96	0.03	0	0.01	99.3	67.1	3.5	En53.6-64.7Wo8.6-13.4Fs26.7-36.4
	HCP	6	50.47	1.01	2.01	0.74	15.53	0.28	14.56	14.74	0.06	0	0.01	99.4	62.3	4.9	En36.5-52.5Wo21.7-37.3Fs21.6-28.9
	Ol	9	36.82	0.04	0.04	0.1	30.7	0.32	32.02	0.27	0.01	0	0.02	100.3	65	2.2	Fo63.0-70.3
#EGP09-09	Pl	20	44.33	0.02	35.21	0.01	0.45	0.01	0.09	19.08	0.49	0.06	0.01	99.7	95.3	1	An93.6-96.9
	LCP	14	51.92	0.64	0.8	0.5	21.41	0.34	19.86	3.91	0.03	0.01	0.01	99.4	62.3	1	En54.8-60.3Wo6.0-9.4Fs33.5-35.8
#EGP09-19	Pl	14	44.25	0.02	35.02	0.01	0.4	0.02	0.14	19.2	0.45	0.02	0.01	99.5	95.8	1.3	An94.0-97.8
	LCP	11	52.75	0.35	1.36	0.61	18.45	0.29	21.42	4.17	0.03	0	0.02	99.4	67.3	3.8	En51.8-68.3Wo6.0-12.4Fs25.7-35.8
	Ol	8	35.47	0.07	0.04	0.12	40.03	0.38	23.55	0.42	0.04	0.01	0.01	100.1	51.2	1.5	Fo49.4-54.5
#EGP12-61	Pl	11	45.53	0.08	34.22	0.01	0.32	0	0.11	18.53	0.52	0.12	0.01	99.4	94.5	0.3	An94.0-95.1
	LCP	11	52.66	0.59	0.66	0.49	19.66	0.3	21.47	3.6	0.03	0	0	99.5	66.1	0.3	En60.3-62.0Wo6.7-8.4Fs31.1-31.9
#EGP13-09	Pl	13	44.17	0.01	35.96	0	0.28	0.01	0.05	19.62	0.41	0.06	0	100.6	96	1.1	An94.6-98.0
	LCP	23	52.27	0.79	0.76	0.43	21.61	0.33	19.33	4.73	0.04	0	0.01	100.3	61.5	0.3	En54.9-56.5Wo8.7-10.8Fs34.0-35.5
#EGP11-08	Pl	13	44.26	0.03	35.52	0	0.36	0.01	0.09	19.26	0.5	0.06	0.01	100.1	95.2	0.9	An93.5-97.3
	LCP	15	52.18	0.49	1.03	0.53	20.92	0.33	20.95	3.51	0.02	0	0	100	64	3.6	En54.4-68.5Wo3.8-9.0Fs27.7-36.8
	Ol	8	35.51	0.08	0.03	0.1	36.32	0.34	27.98	0.18	0.02	0	0.01	100.6	57.9	0.9	Fo56.9-59.2
#EGP11-13	Pl	16	44.18	0.02	35.39	0.01	0.29	0.01	0.09	19.24	0.51	0.07	0	99.8	95.1	1	An93.2-97.3
	LCP	12	52.44	0.67	0.74	0.43	22.52	0.34	19.15	3.98	0.02	0	0	100.3	60.3	0.5	En54.2-57.3Wo6.6-10.3Fs35.4-37.2
#EGP11-40	Pl	19	43.89	0.02	35.57	0.01	0.31	0.01	0.09	19.22	0.5	0.08	0.01	99.7	95.1	1.3	An92.2-96.9
	LCP	18	51.79	0.73	0.74	0.4	22.48	0.35	18.96	4.38	0.02	0	0.01	99.9	60	0.3	En53.1-56.1Wo7.0-10.8Fs35.4-36.9
#EGP11-41	Pl	17	43.89	0.02	35.67	0.01	0.34	0.01	0.13	19.14	0.54	0.05	0	99.8	94.8	0.9	An93.0-97.1
	LCP	15	52.3	0.56	1.02	0.58	20.33	0.3	21.74	2.88	0.02	0	0	99.7	65.6	0.9	En58.9-64.3Wo4.1-8.7Fs30.9-33.1
	HCP	2	51.17	0.78	1.65	0.67	14.51	0.26	17.17	12.67	0.07	0	0.01	99	67.8	0.1	En49.6-50.2Wo26.0-27.0Fs23.4-23.8
#EGP13-05	Pl	10	44.37	0.02	35.56	0	0.29	0.01	0.12	19.59	0.53	0.07	0	100.5	95	0.5	An94.2-95.8
	LCP	9	53.55	0.48	2.34	0.81	16.03	0.25	25.02	2.13	0.01	0	0	100.6	73.5	2.5	En64.7-74.4Wo3.2-7.7Fs22.4-28.2
