# Supplementary material for: South Pole–Aitken massive impact 4.25 billion years ago revealed by Chang'e-6 samples
Source: Natl Sci Rev. 2025 Mar 20;12(6):nwaf103. doi: 10.1093/nsr/nwaf103 (PMC12086667; doi:10.1093/nsr/nwaf103)
Supplement: nwaf103_Supplemental_Files [file nwaf103_supplemental_files.zip › Table S3. Bulk compositions of the CE6 norite clasts.xlsx]

## Sheet: Sheet1
Supplementary Table S3. Estimated bulk major element compositions of the Chang’e-6 norite clasts.
Clast No.	Grain size	SiO2	TiO2	Al2O3	Cr2O3	FeO	MnO	MgO	CaO	Na2O	K2O	Total	Mg#
CE6C0100YJFM002-096	Fine-grained	45.5	0.2	27.9	0.1	4.7	0.1	5	16.1	0.3	0	100	65.3
CE6C0100YJFM002-158	Coarse-grained	46.3	0.1	17.4	0.2	6.9	0.1	18.5	9.8	0.2	0	99.4	82.6
CE6C0100YJFM002-161	Coarse-grained	46.6	0.1	23.1	0.3	4.5	0.1	12.2	12.9	0.2	0	99.9	82.8
CE6C0100YJFM002-253	Coarse-grained	47.9	0.1	13.9	0.3	8.6	0.1	20.4	8.2	0.2	0	99.7	80.9
CE6C0100YJFM002-410	Fine-grained	51	0.4	19.7	0.2	7.8	0.1	8.6	11.6	0.4	0.1	99.9	66.4
CE6C0100YJFM002-501	Coarse-grained	51.1	0	19.6	0.5	4.1	0.1	14.3	10.2	0.1	0	100	86.2
CE6C0100YJFM002-507	Coarse-grained	48.4	0	27.5	0.2	2.2	0	7	14.5	0	0	100	85
CE6C0100YJFM002-516	Fine-grained	47.5	0.2	25.5	0.1	6	0.1	5.6	14.5	0	0.1	99.5	62.3
CE6C0100YJFM002-525	Fine-grained	46.3	0.1	25.2	0.2	5.2	0.1	8.7	13.9	0.3	0	99.9	74.8
CE6C0200YJFM001EGP07-16	Fine-grained	47	0.2	27.4	0.2	6	0.1	6	14.4	0.3	0.1	101.7	63.8
CE6C0200YJFM001EGP08-46	Fine-grained	46.8	0.3	25.1	0.2	6.9	0.1	5.7	14.4	0.4	0.1	99.9	59.6
CE6C0200YJFM001EGP09-09	Fine-grained	47.1	0.3	23.3	0.2	8.3	0.1	6.7	13.6	0	0	99.6	58.8
CE6C0200YJFM001EGP09-19	Fine-grained	45.4	0.4	27.3	0.1	6.3	0.1	4.3	15.6	0.3	0	99.8	55.3
CE6C0200YJFM001EGP11-08	Fine-grained	46.4	0.3	18.9	0.2	12	0.2	9.8	11.8	0.3	0	99.7	59.2
CE6C0200YJFM001EGP11-13	Fine-grained	45.7	0.2	26.6	0.1	6.4	0.1	4.8	15.5	0	0	99.5	57.2
CE6C0200YJFM001EGP11-40	Fine-grained	45.7	0.2	27.3	0.1	5.9	0.1	4.2	15.8	0.4	0	99.7	56
CE6C0200YJFM001EGP11-41	Fine-grained	46.4	0.2	25.4	0.2	6.6	0.1	6.1	14.5	0.4	0	99.9	62.2
CE6C0200YJFM001EGP12-61	Fine-grained	49.2	0.3	19.8	0.2	8.6	0.1	9.1	12.1	0.4	0.2	99.9	65.1
CE6C0200YJFM001EGP13-05	Fine-grained	45.9	0.1	28.8	0.1	4	0.1	4.6	15.9	0.4	0	99.9	66.9
CE6C0200YJFM001EGP13-09	Fine-grained	50.4	0.3	19.9	0.2	8.4	0.1	7.5	12.8	0.4	0	99.9	61.2
Apollo Mg-suite norites	n = 20	49.3	0.3	20.5	0.2	5.8	0.1	11.7	11.5	0.4	0.1	99.9	78.3
(Average)	1SD	2.4	0.2	4.6	0.1	2.1	0	3.8	2.4	0.2	0.1		5.4
The average composition of Apollo Mg-suite norites was calculated from data compiled in Snyder et al. (1995) and Papike et al. (1998).
Snyder GA, Neal CR, Taylor LA et al. Processes involved in the formation of magnesian-suite plutonic rocks from the highlands of the Earth's Moon. J Geophys Res Planets 1995; 100: 9365–88.
Papike JJ, Ryder G and Shearer CK. Lunar samples. Planetary materials 1998; 36: 1–234.
