# Supplementary material for: South Pole–Aitken massive impact 4.25 billion years ago revealed by Chang'e-6 samples
Source: Natl Sci Rev. 2025 Mar 20;12(6):nwaf103. doi: 10.1093/nsr/nwaf103 (PMC12086667; doi:10.1093/nsr/nwaf103)
Supplement: nwaf103_Supplemental_Files [file nwaf103_supplemental_files.zip › Table S4. Plagioclase trace element compositions of the CE6 coarse norite clasts.xlsx]

## Sheet: Sheet1
Supplementary Table S4. Plagioclase trace element compositions (µg g-1) of the Chang’e-6 coarse norite clasts.
	CE6C0100YJFM002-158_1	CE6C0100YJFM002-158_2	CE6C0100YJFM002-158_3	CE6C0100YJFM002-158_4	CE6C0100YJFM002-161_1	CE6C0100YJFM002-161_2	CE6C0100YJFM002-161_3	CE6C0100YJFM002-161_4	CE6C0100YJFM002-253_1	CE6C0100YJFM002-507_1	CE6C0100YJFM002-507_2	CE6C0100YJFM002-507_3	CE6C0100YJFM002-507_4	CE6C0100YJFM002-507_5	CE6C0100YJFM002-501_1	CE6C0100YJFM002-501_2	CE6C0100YJFM002-501_3	CE6C0100YJFM002-501_4	CE6C0100YJFM002-501_5
P	46.9201	101.276	80.2382	163.978	0	23.0082	25.4221	41.3472	194.277	14.3375	0	9.13837	15.5748	6.47813	0	1.09082	7.49338	19.5794	30.7464
K	237.201	261.959	274.99	244.707	161.396	185.683	191.267	194.35	430.752	41.3377	36.2944	36.1613	43.4639	38.2911	29.5908	29.0497	32.9088	40.6928	43.1475
Sc	0.282846	0.360215	0.442086	0.259995	0.352654	0.295742	0.210278	0.204223	0.697572	0.250299	0.319371	0.277191	0.256415	0.249638	0.130578	0.247857	0.399467	0.217341	0.33283
Ti	45.7409	53.8576	67.5011	55.6782	37.0187	30.3826	31.4885	40.2398	48.7406	7.46358	5.9617	10.0698	10.493	11.8431	4.6105	10.123	8.11561	5.61683	6.4681
V	2.21608	2.68759	2.90272	2.51899	2.43522	1.83731	2.19277	2.4347	2.5842	4.08473	4.01257	4.35112	2.94356	5.22642	3.38705	3.2649	6.47876	3.73154	4.1815
Cr	1.44919	1.08936	1.54254	0	0.995113	1.1893	1.39247	16.8789	0.0296332	11.5994	10.3161	17.9095	14.5083	24.0209	4.5683	4.91238	58.5552	19.0846	14.2783
Mn	9.79451	10.8293	13.1339	10.9482	10.6904	10.0556	10.6294	11.315	15.0834	36.7791	36.7743	35.791	31.3984	38.4655	35.7995	36.328	35.6384	31.933	29.0181
Co	0.0197391	0.022936	0.0299958	0.0185705	0.0193414	0	0.0376725	0.178132	0.087061	0.123085	0.185603	0.147523	0.147882	0.183673	0.118282	0.113271	0.375123	0.136877	0.200229
Ni	0.177827	0	0	0.02156	0.0255321	0.0592998	0	2.88912	0	0.0313979	0.0728829	0.102548	0.0697725	0.112535	0.0387578	0	0.0260944	0	0.0418389
Cu	0.134792	0.219542	0.269614	0.281263	0.00338052	0.118585	0.0457258	0.0128214	0.164775	0.229524	0.196092	0.256444	0.204476	0.175754	0.0405316	0.0150245	0	0.0767885	0.210504
Zn	0	0.441194	0.385062	0.63091	0.10791	0.148537	0.238941	0.293014	0.629964	0.237215	0.200066	0.321192	0.279864	0.151358	0	0	0.306334	0	0.448814
Ga	2.68674	2.73488	3.05626	2.64508	2.41957	2.59013	2.43212	2.31259	4.78689	1.6442	1.78106	1.98317	1.54533	1.46977	1.78305	1.91307	1.55024	1.56516	1.48896
Rb	0.791077	0.845865	0.973275	0.822811	0.332353	0.362806	0.415782	0.51111	0.824658	0.0357466	0.0226562	0.0978621	0.135805	0.0372958	0.030916	0.0405055	0.0309432	0.100332	0.0939831
Sr	115.715	116.995	129.188	124.535	117.795	114.679	123.298	108.014	199.045	103.721	102.649	100.435	97.7514	88.2719	98.0967	96.2718	88.712	95.8048	92.2642
Y	0.416963	0.527494	0.663587	0.384449	0.355245	0.306329	0.361057	0.377712	0.559188	0.120243	0.121985	0.314614	0.248087	0.0595727	0.258972	0.345767	0.18962	0.22792	0.0423214
Zr	0.226781	0.242814	0.325544	0.294527	0.129491	0.325434	0.328408	0.323028	0.423344	0	7.70595e-10	0.0981749	0.0413491	0.0186988	0.00882012	0.0699462	0.0384936	0.0228782	0.0155682
Nb	0.193769	0.236854	0.202679	0.316943	0.1247	0.185776	0.171671	0.491461	0.214994	0	0	0.0163958	0.0283199	0.00614271	0.00246317	0.0147597	0.0104621	0.0347732	0.00727217
Cs	0.0199968	0.0161334	0.0246648	0.000557541	0.00409842	0.0065101	0.00625807	0.000447101	0	0.00520462	0.00174153	0.00265692	0.00494601	0.00367035	0	0	0	0.00212164	0.00587194
Ba	31.6901	31.1423	31.561	29.9755	23.6692	22.4673	25.9768	25.3397	54.1052	3.77877	3.87271	8.27221	5.84436	1.8823	6.74374	7.89437	3.85637	6.02228	3.51624
La	1.98355	2.16781	2.21982	2.04524	1.43085	1.25199	1.45167	1.43168	2.7814	0.0417699	0.0389025	0.262596	0.194457	0.0583754	0.216227	0.311609	0.0644888	0.181994	0.106385
Ce	5.15915	5.87386	5.73702	5.34287	3.46511	2.92201	3.58664	3.49764	6.29636	0.0893975	0.12059	0.725117	0.528336	0.129048	0.639861	0.841272	0.207998	0.529587	0.258397
Pr	0.647591	0.739711	0.688925	0.642352	0.454005	0.411544	0.464633	0.422766	0.734578	0.00978986	0.0157335	0.0911445	0.0731599	0.0173396	0.0791281	0.117492	0.0323545	0.08019	0.0283202
Nd	2.69797	2.91922	3.02312	2.75595	1.8714	1.42802	1.78252	1.7475	2.70512	0.0562615	0.0715397	0.431087	0.303122	0.103633	0.425609	0.474673	0.156915	0.324745	0.115253
Sm	0.51341	0.609806	0.554095	0.575881	0.386041	0.243503	0.382852	0.377548	0.531025	0.0245231	0.0437927	0.101026	0.0627994	0.00757006	0.116825	0.102859	0.0356533	0.113605	0.0100524
Eu	0.649239	0.617669	0.686503	0.64661	0.617385	0.620223	0.652679	0.604975	1.10955	0.45519	0.441872	0.453733	0.457544	0.400353	0.497735	0.459727	0.421485	0.478381	0.450643
Gd	0.317595	0.383078	0.423082	0.30308	0.302017	0.179586	0.214755	0.207015	0.225434	0.0179418	0.0230943	0.104209	0.0824639	0.0157453	0.0720013	0.157691	0.0288512	0.0583251	0.0237043
Tb	0.0326409	0.0378512	0.0440951	0.0343589	0.0247965	0.0222766	0.023349	0.0299291	0.0303779	0.00588893	0.00505173	0.0100637	0.0077554	0.00113031	0.014878	0.0143744	0.00638524	0.00756517	0.000474298
Dy	0.116245	0.151021	0.189259	0.159814	0.0985283	0.077602	0.111757	0.0936874	0.121034	0.0383924	0.0317912	0.0672758	0.025886	0.0110491	0.0606327	0.06495	0.0226561	0.0575748	0.00735563
Ho	0.0178591	0.0178768	0.024362	0.0178144	0.012911	0.007	0.0107393	0.0118524	0.0219606	0.0032668	0.004	0.009	0.00794907	0.00250721	0.0131887	0.0133275	0.00365373	0.00948489	0.0010305
Er	0.043272	0.0262847	0.0447709	0.0319133	0.0333924	0.0170513	0.0275416	0.0193003	0.0486716	0.00827474	0.01	0.0129301	0.0132434	0.0076591	0.0287194	0.0267436	0.0121802	0.019586	0.00448849
Tm	0.005	0.005	0.007	0.004	0.006	0.003	0.003	0.004	0.006	0.003	0.002	0.002	0.004	0.003	0.006	0.005	0.003	0.004	0.003
Yb	0.0231771	0.017962	0.0294279	0.0199628	0.0250547	0.0169357	0.0105933	0.0231392	0.0404684	0.0285691	0.02	0.02	0.0232006	0.010489	0.0326892	0.0286444	0.0204343	0.0348874	0
Lu	0	0.00105348	0.000615752	0.000336392	0	0.000183852	0	0.00117387	0	0	0	0.00110115	0.000459239	0	0	0.000494053	0.000228263	0.00168481	0
Hf	0	0	0.00435319	0	0.0029564	0	0.00377882	0	0.0383078	0	0	0	0	0	0	0.00242796	0	0	0
Ta	0.00780608	0.00721359	0.00372729	0.00952546	0.00528719	0.00849955	0.0102968	0.0116565	0.00641135	0	0	0.000621016	0	0.000173981	9.06877e-21	0	0	0	0
Pb	0.0390963	0.00597601	0.0363003	0.0192128	0.0164038	0.114305	0.0444167	0.0721881	0.0535932	0.00546646	0.0194834	0.0280155	0.0429543	0.0154576	0.0110419	0.0288515	0.0138846	0.0282136	0.00144724
Th	0.00303252	0.00832198	0.0308871	0.0325028	0.00875164	0.0115948	0.00555855	0.0118599	0.00675892	0	0	0.00507257	0.00577667	0.00111546	0	0.00167271	0.000635225	0	0
U	0	0	0.00528701	0.00210176	0	0.00028919	0.00209986	0.00402554	0.000819027	0	0	0	0	0.000843469	0.000396888	0	0	0	0
