# Supplementary material for: South Pole–Aitken massive impact 4.25 billion years ago revealed by Chang'e-6 samples
Source: Natl Sci Rev. 2025 Mar 20;12(6):nwaf103. doi: 10.1093/nsr/nwaf103 (PMC12086667; doi:10.1093/nsr/nwaf103)
Supplement: nwaf103_Supplemental_Files [file nwaf103_supplemental_files.zip › Table S5. Pyroxene trace element compositions of the CE6 coarse norite clasts.xlsx]

## Sheet: Sheet1
Supplementary Table S5. Pyroxene trace element compositions (µg g-1) of the Chang’e-6 coarse norite clasts.
	CE6C0100YJFM002-158_1	CE6C0100YJFM002-158_2	CE6C0100YJFM002-158_3	CE6C0100YJFM002-158_4	CE6C0100YJFM002-161_1	CE6C0100YJFM002-161_2	CE6C0100YJFM002-161_3	CE6C0100YJFM002-253_1	CE6C0100YJFM002-507_1	CE6C0100YJFM002-507_2	CE6C0100YJFM002-507_3	CE6C0100YJFM002-507_4	CE6C0100YJFM002-501_1	CE6C0100YJFM002-501_2	CE6C0100YJFM002-501_3
P	76.3864	28.1921	46.5772	42.8217	59.6097	82.7385	82.3955	246.362	0	0	0.418083	11.7308	17.0346	12.4023	2.17851
K	19.6666	1.51528	7.72768	4.81891	3.40537	2.43777	3.98661	4.8861	2.00958	4.19224	1.97553	5.36718	6.49044	3.9566	2.54575
Sc	18.0977	18.5067	17.9004	19.5126	17.8047	18.3061	16.9384	27.7553	13.1241	11.2947	10.9033	10.7118	11.1755	9.80199	12.0388
Ti	1054.03	1103.69	1031.46	1096.92	950.034	962.401	874.047	1820.52	241.91	197.65	154.36	156.847	336.928	270.265	272.344
V	121.578	135.889	126.854	128.525	157.385	157.489	149.764	185.962	212.88	186.9	241.248	221.471	190.072	186.714	208.266
Cr	3073.03	3462.42	3166.33	3340.98	4100.61	4060.41	3832.18	4835.82	4558.93	4165.06	4484.99	4271.97	4053.78	3688.92	4340.95
Mn	918.188	835.52	989.712	812.798	839.349	933.502	871.767	1636.65	721.687	719.837	729.852	732.026	718.271	719.879	791.947
Co	9.7865	9.76	9.22956	9.73957	11.9459	13.2979	11.8948	15.6237	15.9912	19.4711	21.6864	19.6778	19.1045	15.6741	17.959
Ni	2.43688	2.24645	1.89684	2.52431	3.05903	3.67368	3.324	4.16641	0.439717	0.539082	0.646486	0.503887	0.552514	0.649889	0.756672
Cu	0.0546399	0	0.0665958	0	0.0499664	0	0.0716839	0	0.0958925	0	0	0.0245901	0.198294	0.157888	0.0339171
Zn	4.32832	3.65147	2.62745	2.68886	3.43092	3.71124	3.16642	4.92065	3.29152	2.6965	3.00689	2.94959	3.17606	2.99228	3.19296
Ga	0.409003	0.347905	0.494024	0.357846	0.221454	0.240369	0.232259	0.500181	0.319271	0.269342	0.385902	0.419945	0.351151	0.272253	0.355944
Rb	0.0682054	0.0139335	0.0218838	0.0111639	0.0168886	0.0244292	0.0187442	0.00931208	0.00791307	0.00070401	0.00851769	0.0203908	0.0191972	0.0293661	0.0274019
Sr	7.38275	0.222067	1.76665	0.484364	0.0298094	0.134135	0.306301	0.105696	0.0435831	0.0350084	0.0195423	0.0175293	0.0167722	0.0364329	0.0343239
Y	9.99873	10.503	9.94718	10.8006	8.79326	8.58664	7.58177	16.2495	0.813571	0.791077	0.62102	0.535331	1.95283	1.44181	1.35945
Zr	45.12	47.6373	33.8833	46.9097	32.5932	38.2409	30.7152	51.6108	2.475	2.01316	1.63683	1.14644	7.48757	5.02374	4.47444
Nb	2.79264	2.36022	2.11503	2.72651	0.916852	1.08993	0.948374	1.23319	0.0369029	0.0172433	0.0651843	0.102578	0.0589917	0.134374	0.0931063
Cs	0.000328425	0.000206802	0.000629048	0	0.00174897	0	0.000729582	0.0031485	0	0	0	0.00424413	0.00257317	0.00589082	0.00827822
Ba	2.94699	0.0361836	0.677249	0.0922147	0.000292826	0	0.0614112	0.198704	2.69902e-06	0.00823947	0.0177538	0.0070243	0	1.10653e-05	5.60978e-05
La	0.0848878	0.0219572	0.071252	0.0351275	0.0145238	0.0159751	0.0139201	0.0351866	0.000335294	0.000508261	0.00575963	0.00559067	0.00376164	0.00172308	0.00208961
Ce	0.335508	0.178725	0.333848	0.24651	0.129742	0.0964229	0.096886	0.273064	0.00807363	0.00989048	0.0379802	0.0208776	0.0376067	0.0351158	0.0370354
Pr	0.0697168	0.0630846	0.0645033	0.0825084	0.054161	0.0445968	0.0308917	0.113378	0.00136796	0.00374201	0.0115889	0.00525807	0.010543	0.00915612	0.0113317
Nd	0.621596	0.535758	0.605667	0.664231	0.422968	0.299015	0.348644	0.94597	0.0161705	0.0355404	0.0762899	0.0674439	0.11529	0.105283	0.121261
Sm	0.445437	0.492942	0.352542	0.527176	0.369445	0.373576	0.339169	0.740726	0.00978462	0.0304334	0.0863922	0.0203668	0.0878011	0.0655666	0.0426144
Eu	0.0327026	0.00579958	0.0131922	0.00592989	0.00219385	0	0	0.00890781	0	0.000452337	0.00221857	5.61321e-05	0.000716222	0	0.000985075
Gd	0.942028	0.984412	0.781944	1.15216	0.816769	0.861033	0.632269	1.48148	0.0759752	0.0679434	0.0735409	0.0192814	0.272326	0.16652	0.160983
Tb	0.213793	0.235157	0.202239	0.265355	0.185951	0.181559	0.159883	0.370848	0.0139716	0.0135105	0.0129357	0.00962985	0.04713	0.0345578	0.035543
Dy	1.71646	1.9119	1.64979	1.94527	1.5961	1.4283	1.24042	2.73912	0.165033	0.125829	0.105412	0.082771	0.332707	0.275397	0.223508
Ho	0.42429	0.408649	0.393303	0.435478	0.339884	0.331402	0.282503	0.673185	0.0345259	0.0354074	0.0243461	0.0230082	0.0793034	0.0620859	0.0611025
Er	1.25211	1.23552	1.10791	1.27079	0.969039	1.0317	0.924386	2.0368	0.112687	0.11184	0.0660478	0.0661	0.221537	0.196246	0.151438
Tm	0.181004	0.195898	0.175493	0.204336	0.174689	0.149073	0.140759	0.321775	0.0207068	0.0133678	0.0107111	0.0112504	0.0322344	0.0269524	0.0263831
Yb	1.31063	1.44525	1.1947	1.36278	1.22092	1.04848	0.930775	2.25178	0.154486	0.120599	0.0964404	0.0765179	0.210088	0.167406	0.228489
Lu	0.223781	0.2127	0.182953	0.198877	0.166194	0.166437	0.136578	0.3078	0.0311177	0.0235925	0.0255068	0.0140493	0.0338227	0.0215457	0.0362102
Hf	1.29156	1.38525	1.02444	1.34022	0.797688	1.05732	0.872288	1.73222	0.0338316	0.011372	0.0425851	0.0432094	0.241738	0.191242	0.198572
Ta	0.106539	0.107798	0.0946476	0.0980754	0.0269612	0.0320474	0.0529105	0.0462235	0.00297674	0	0.00223028	0.00357475	0	0	0
Pb	0.0661572	0.0052894	0.0785501	0.0586115	0.0431815	0.0306336	0.0478925	0.0357115	0.0162007	0.00852634	0.0019622	0.0167768	0	0.00462793	0.00335086
Th	0.0312701	0.00633574	0.0485933	0.0341564	0.00631391	0.00853211	0.00570091	0.00869332	0.00407018	0.0110214	0.00763651	0.0203677	0.0103962	0.00543967	0.0044385
U	0.0381575	0.018117	0.0478314	0.0491719	0.00991124	0.0302158	0.0156082	0.0119697	0.00220244	0.00191423	0.00671509	0.00427897	0.00804335	0.00201819	0.00203565
