# Supplementary material for: South Pole–Aitken massive impact 4.25 billion years ago revealed by Chang'e-6 samples
Source: Natl Sci Rev. 2025 Mar 20;12(6):nwaf103. doi: 10.1093/nsr/nwaf103 (PMC12086667; doi:10.1093/nsr/nwaf103)
Supplement: nwaf103_Supplemental_Files [file nwaf103_supplemental_files.zip › Table S6. Olivine trace element compositions of the CE6 coarse norite clasts.xlsx]

## Sheet: Sheet1
Supplementary Table S6. Olivine trace element compositions (µg g-1) of the Chang’e-6 coarse norite clasts.
	CE6C0100YJFM002-158_1	CE6C0100YJFM002-158_2	CE6C0100YJFM002-158_3	CE6C0100YJFM002-158_4	CE6C0100YJFM002-161_1	CE6C0100YJFM002-161_2
P	102.702	192.636	16.088	9.1062	66.3466	40.7317
Na	0.918114	0.620584	2.68088	3.5221	1.74723	10.9079
Al	180.579	95.618	40.3444	39.3161	88.462	630.884
Ca	151.384	55.2353	227.308	214.877	172.896	666.072
K	1.12826	1.08814	1.44617	0.782605	3.43465	2.90863
Sc	3.54279	2.59964	2.57311	2.36005	2.37927	3.35384
Ti	93.8195	77.3428	31.0259	34.027	47.5038	78.0141
V	12.3718	15.355	28.8635	27.841	20.5887	21.6316
Cr	120.011	166.584	230.49	213.417	245.391	225.797
Mn	835.745	794.141	737.872	714.322	758.188	656.701
Co	9.87754	15.9741	25.7141	25.7867	14.1478	14.5403
Ni	5.21056	7.51188	9.62775	9.34128	6.92474	8.35636
Cu	0.0618008	0	0	0.0118395	0	0
Zn	4.31461	3.90465	4.4666	4.3738	4.31754	5.70939
