# Supplementary material for: South Pole–Aitken massive impact 4.25 billion years ago revealed by Chang'e-6 samples
Source: Natl Sci Rev. 2025 Mar 20;12(6):nwaf103. doi: 10.1093/nsr/nwaf103 (PMC12086667; doi:10.1093/nsr/nwaf103)
Supplement: nwaf103_Supplemental_Files [file nwaf103_supplemental_files.zip › Table S7. Fe-Ni metal compositions of the CE6 norite clasts.xlsx]

## Sheet: Sheet1
Supplementary Table S7. Fe-Ni metal compositions (wt%) of the Chang’e-6 norite clasts.
Clast No.	Si	Ti	Cr	Fe	Mn	Ni	Co	Cu	Zn	S	P	Total	Ni/Co
CE6C0100YJFM002-158_1	0.0313	0.0005	0.0245	77.1467	0.0335	20.4637	2.0069	0	0	0	0.0041	99.7112	10.1967
CE6C0100YJFM002-158_2	0.0408	0	0.0232	77.1461	0.0014	20.4782	1.872	0	0.0099	0.0048	0	99.5765	10.9392
CE6C0100YJFM002-158_3	0.0115	0.0018	0.0623	77.2218	0	20.4812	1.857	0	0	0.017	0.0088	99.6615	11.0292
CE6C0100YJFM002-096_1	0.0373	0.0083	0.0208	86.3599	0	11.2894	0.8956	0	0	0	0	98.6112	12.6054
CE6C0100YJFM002-096_2	0.0944	0.0066	0	85.4224	0.0239	11.169	0.861	0	0.0263	0.0036	0.0173	97.6245	12.9721
CE6C0100YJFM002-161_1	0.2648	0.0101	0.0264	94.5464	0.0075	4.293	0.3121	0	0.0469	0.0057	0	99.5128	13.7552
CE6C0100YJFM002-161_2	0.1322	0.0775	0.0175	92.6687	0.0127	5.8913	0.3543	0	0	0.0157	0.0013	99.1712	16.628
CE6C0100YJFM002-525_1	0.8565	0.0097	0.0303	76.4535	0.0463	16.5433	0.9177	0	0.0151	0.339	0.025	95.2363	18.0269
CE6C0100YJFM002-525_2	0.2079	0	0.0222	80.1942	0.0238	17.2348	0.9542	0	0.0237	0.0081	0	98.669	18.062
CE6C0100YJFM002-525_3	0.0556	0.0157	0	82.0819	0.0023	16.0969	0.9802	0	0	0	0	99.2327	16.4221
CE6C0200YJFM001EGP08-46_1	0.2732	0.0289	0.0483	71.7618	0.0286	25.9588	1.4296	0	0	0.0189	0	99.5483	18.1581
CE6C0200YJFM001EGP07-16_1	0.2136	0.0155	0.0063	90.1245	0.0213	8.2202	0.7943	0	0.0564	0.0111	0.2109	99.6743	10.349
CE6C0200YJFM001EGP07-16_2	1.0605	0.0108	0.0255	88.4582	0.0053	7.0948	0.8366	0	0	0.0111	0.0103	97.5131	8.48052
CE6C0200YJFM001EGP09-09_1	0.0208	0.0336	0.0299	81.9431	0.0156	16.0709	1.3952	0	0	0.0089	0.0016	99.5195	11.5187
CE6C0200YJFM001EGP09-19_1	0.0268	0.0018	-0.0025	81.3571	0.0184	16.6175	0.7256	0	0	1.029	0.1356	99.87	22.9017
