# Supplementary material for: South Pole–Aitken massive impact 4.25 billion years ago revealed by Chang'e-6 samples
Source: Natl Sci Rev. 2025 Mar 20;12(6):nwaf103. doi: 10.1093/nsr/nwaf103 (PMC12086667; doi:10.1093/nsr/nwaf103)
Supplement: nwaf103_Supplemental_Files [file nwaf103_supplemental_files.zip › Table S8. Pb¿CPb isotope data for the CE6 norite clasts.xlsx]

## Sheet: Sheet1
Supplementary Table S8. Pb–Pb isotope data for the Chang’e-6 norite clasts.
Analytical spots	Measured ratios					Radiogenic ratios and ages					204Pb (cps)	%	206Pb (cps)	%
	204Pb/206Pb	%	207Pb/206Pb	%		Radiogenic	%	207Pb/206Pb	Err
						207Pb/206Pb		Age (Ma)	(Ma)
CE6C0100YJFM002-158_Bdy@1	1.54206e-06	23.5702	0.501892	0.211177		0.501883	0.211177	4246.09	3.11196		0.0125	23.5702	8106.04	0.0391045
CE6C0100YJFM002-158_Bdy@2	2.29858e-07	33.3333	0.502142	0.216443		0.50214	0.216443	4246.84	3.18943		0.00125	33.3333	5438.14	0.0477383
CE6C0100YJFM002-158_Bdy@3	9.92349e-07	30.1511	0.501009	0.223312		0.501003	0.223312	4243.5	3.29128		0.00375	30.1511	3778.91	0.057265
CE6C0100YJFM002-410_Zrl@1	3.48209e-06	23.5702	0.487273	0.484848		0.48725	0.484848	4202.43	7.16257		0.0125	23.5702	3589.8	0.0584066
CE6C0100YJFM002-410_Zrl@2	9.39338e-06	18.5695	0.493607	0.491151		0.493548	0.491151	4221.39	7.2478		0.02625	18.5695	2794.52	0.066196
CE6C0100YJFM002-410_Zrl@3	2.64013e-05	25	0.501734	0.499238		0.501572	0.499238	4245.17	7.3571		0.01	25	378.77	0.179788
CE6C0100YJFM002-410_Zrl@4	2.57971e-06	16.0128	0.493507	0.491051		0.49349	0.491051	4221.22	7.24645		0.03875	16.0128	15021	0.0285641
CE6C0100YJFM002-410_Zrl@5	2.26156e-05	20.4124	0.490941	0.488499		0.490798	0.488499	4213.14	7.21194		0.02	20.4124	884.344	0.117664
CE6C0100YJFM002-410_Zrl@6	1.14318e-05	26.7261	0.486549	0.484129		0.486476	0.484129	4200.08	7.15283		0.0075	26.7261	656.065	0.13661
CE6C0100YJFM002-410_Zrl@7	6.42271e-06	25	0.493701	0.491245		0.49366	0.491245	4221.73	7.24906		0.01	25	1556.97	0.0886799
CE6C0200YJFM001EGP07-16_Trq@1	0.000334782	18.0499	0.506636	0.943134		0.504598	0.943134	4254.04	13.8875		0.015	22.1359	44.8053	0.528192
CE6C0200YJFM001EGP12-61_Trq@1	5.19537e-05	19.6123	0.501553	0.354856		0.501229	0.355659	4244.16	5.24167		0.0231633	19.6116	445.845	0.167444
CE6C0200YJFM001EGP13-09_Zrn@1	2.03966e-05	29.7965	0.503277	0.488977		0.50315	0.489345	4249.8	7.20962		0.00392857	29.7965	192.609	0.254753
CE6C0100YJFM002-096_Bdy@1	4.52045e-06	24.2536	0.386403	0.240787		0.386365	0.240787	3856.17	3.6325		0.01125	24.2536	2488.69	0.070568
CE6C0100YJFM002-516_Zrl@1	6.39933e-06	20	0.388325	0.231043		0.388273	0.231043	3863.6	3.48383		0.02125	20	3320.66	0.0610867
CE6C0100YJFM002-516_Zrl@2	1.14317e-06	31.6228	0.384478	0.245895		0.384468	0.245895	3848.74	3.71135		0.0025	31.6228	2186.89	0.0752717
CE6C0100YJFM002-516_Zrl@3	2.48362e-06	27.735	0.390927	0.240063		0.390907	0.240063	3873.79	3.6175		0.00625	27.735	2516.49	0.0701697
CE6C0100YJFM002-516_Zrl@4	5.97279e-06	30.1511	0.387427	0.332995		0.387377	0.332995	3860.11	5.02225		0.00375	30.1511	627.847	0.140473
CE6C0100YJFM002-516_Zrl@5	8.38858e-06	27.735	0.387643	0.315769		0.387574	0.315769	3860.88	4.76219		0.00625	27.735	745.061	0.128951
CE6C0100YJFM002-516_Zrl@6	1.47282e-05	26.7261	0.388495	0.356685		0.388373	0.356685	3863.99	5.37812		0.0075	26.7261	509.228	0.155977
CE6C0100YJFM002-525_Trq@1	2.1315e-05	30.1511	0.384476	0.542574		0.384299	0.542574	3848.08	8.18919		0.00375	30.1511	175.933	0.265362
CE6C0100YJFM002-525_Trq@2	2.71811e-05	30.1511	0.388401	0.601685		0.388176	0.601685	3863.22	9.07245		0.00375	30.1511	137.963	0.29966
CE6C0100YJFM002-525_Trq@3	0.000238946	14.1421	0.39844	0.487604		0.396503	0.487604	3895.19	7.33435		0.0525	14.1421	219.715	0.237456
CE6C0100YJFM002-525_Trq@4	9.47637e-05	22.3607	0.387176	0.566848		0.38639	0.566848	3856.26	8.54976		0.015	22.3607	158.288	0.279761
CE6C0100YJFM002-525_Trq@5	8.12513e-05	27.735	0.39494	0.781455		0.394278	0.781455	3886.72	11.7642		0.00625	27.735	76.9219	0.401315
CE6C0200YJFM001EGP08-46_Bdy@1	5.9118e-05	22.1359	0.388322	0.469794		0.387833	0.469794	3861.89	7.08388		0.015	22.1359	253.73	0.221959
CE6C0200YJFM001EGP09-09_Bdy@1	0.000248062	25.8319	0.384561	1.53547		0.382485	1.53547	3840.93	23.1747		0.005	25	20.1563	0.787499
CE6C0200YJFM001EGP09-19_Zrl@1	4.91486e-05	23.3333	0.389803	0.468808		0.389398	0.468808	3867.96	7.06643		0.0125	23.3333	254.331	0.221697
CE6C0200YJFM001EGP11-08_Zrl@1	0.00079129	21.3329	0.392827	1.42523		0.386177	1.51808	3855.43	22.9029		0.0180612	21.3201	22.825	0.740031
CE6C0200YJFM001EGP11-13_Zrl@1	3.63518e-06	27.7351	0.393808	0.255067		0.393778	0.255112	3884.81	3.84161		0.00658163	27.735	1810.54	0.0830956
CE6C0200YJFM001EGP11-40_Zrl@1	1.83707e-05	22.9419	0.392318	0.314186		0.392165	0.314543	3878.63	4.7384		0.0142347	22.9416	774.859	0.127015
CE6C0200YJFM001EGP11-41_Zrl@1	8.42111e-05	24.2554	0.393387	0.606015		0.39269	0.609578	3880.64	9.18177		0.0116837	24.2536	138.743	0.30016
CE6C0200YJFM001EGP13-05_Bdy@1	3.00375e-05	23.5708	0.398686	0.379772		0.39844	0.380498	3902.53	5.7233		0.0129592	23.5702	431.433	0.170218
CE6C0200YJFM001EGP13-05_Zrl@1	6.63641e-06	27.7352	0.391773	0.29312		0.391718	0.293224	3876.91	4.41773		0.00658163	27.735	991.746	0.112271
CE6C0200YJFM001EGP13-05_Zrl@2	5.89074e-07	35.3558	0.393114	0.413672		0.39311	0.413682	3882.25	6.23044		0.00020408	35.3553	346.442	0.189952
Bdy, baddeleyite; Zrl, zirconolite; Trq, tranquillityite; Zrn, zircon.
