# Supplementary material for: South Pole–Aitken massive impact 4.25 billion years ago revealed by Chang'e-6 samples
Source: Natl Sci Rev. 2025 Mar 20;12(6):nwaf103. doi: 10.1093/nsr/nwaf103 (PMC12086667; doi:10.1093/nsr/nwaf103)
Supplement: nwaf103_Supplemental_Files [file nwaf103_supplemental_files.zip › Table S9. All mineral major element compositions of the CE6 norite clasts.xlsx]

## Sheet: Sheet1
Supplementary Table S9. All mineral major element compositions (wt%) of the Chang’e-6 norite clasts.
Spot No.	SiO2	TiO2	Al2O3	Cr2O3	FeO	MnO	MgO	CaO	Na2O	K2O	NiO	Total	An	Mg#	En	Wo	Fs
CE6C0100YJFM002-158
002-158-Pl-1	43.89	0.02	35.97	0	0.11	0	0.07	20.08	0.43	0.04	0.01	100.6	96
002-158-Pl-2	43.49	0.01	35.82	0.02	0.2	0	0.11	19.98	0.39	0.04	0	100	96.4
002-158-Pl-3	43.99	0.01	35.79	0.01	0.19	0	0.09	19.93	0.44	0.06	0.01	100.5	95.9
002-158-Pl-4	44.55	0.01	36.38	0	0.28	0.01	0.1	19.89	0.44	0.04	0	101.7	95.9
002-158-Pl-5	43.95	0.02	35.86	0	0.23	0	0.1	19.96	0.47	0.05	0	100.6	95.6
002-158-Pl-6	43.63	0.02	35.58	0	0.15	0.01	0.17	19.69	0.43	0.05	0.01	99.7	95.9
002-158-Pl-7	43.9	0	35.69	0	0.23	0.01	0.1	19.96	0.38	0.05	0	100.3	96.4
002-158-Pl-8	43.27	0.01	34.99	0	0.24	0	0.11	19.49	0.42	0.04	0	98.6	96
002-158-Pl-9	43.5	0.01	35.5	0	0.16	0	0.1	19.62	0.39	0.05	0	99.3	96.2
002-158-Pl-10	43.65	0	35.27	0	0.12	0.01	0.11	19.5	0.39	0.06	0.01	99.1	96.2
002-158-Pl-11	43.37	0.01	35.23	0.01	0.34	0	0.09	19.58	0.37	0.04	0	99	96.5
002-158-Pl-12	43.59	0.01	35.14	0.01	0.1	0	0.13	19.59	0.32	0.05	0	98.9	96.8
002-158-Pl-13	43.64	0.02	34.96	0	0.13	0.02	0.15	19.68	0.39	0.05	0	99	96.2
002-158-Pl-14	43.53	0.02	35.59	0	0.12	0	0.11	19.38	0.34	0.04	0	99.1	96.7
002-158-Pl-15	43.59	0.01	35.81	0	0.16	0	0.14	19.6	0.35	0.03	0	99.7	96.7
002-158-LC Pyx-1	54.92	0.25	1.44	0.84	11.78	0.21	28.74	1.83	0	0	0	100		81.3	78.4	3.6	18
002-158-LC Pyx-2	54.53	0.28	1.21	0.82	12.08	0.21	28.63	1.71	0	0	0	99.5		80.9	78.2	3.3	18.5
002-158-LC Pyx-3	55.23	0.28	1.35	0.81	11.84	0.22	28.95	1.78	0	0	0	100.5		81.3	78.5	3.5	18
002-158-LC Pyx-4	54.46	0.26	1.4	0.82	11.62	0.22	28.8	1.75	0.03	0	0.01	99.4		81.6	78.7	3.4	17.8
002-158-LC Pyx-5	54.77	0.26	1.4	0.78	11.62	0.21	29.12	1.8	0.02	0	0	100		81.7	78.8	3.5	17.7
002-158-LC Pyx-6	54.67	0.28	1.36	0.8	11.86	0.21	28.68	1.83	0	0	0	99.7		81.2	78.3	3.6	18.2
002-158-LC Pyx-7	54.83	0.26	1.3	0.83	11.16	0.2	29.2	1.61	0	0	0	99.4		82.3	79.7	3.2	17.1
002-158-LC Pyx-8	54.44	0.28	1.35	0.76	11.67	0.19	28.77	1.78	0	0	0.01	99.2		81.5	78.6	3.5	17.9
002-158-LC Pyx-9	54.36	0.25	1.25	0.79	11.82	0.19	28.84	1.69	0	0	0	99.2		81.3	78.6	3.3	18.1
002-158-LC Pyx-10	55.28	0.24	1.31	0.72	11.84	0.18	29.14	1.68	0	0	0	100.4		81.4	78.8	3.3	18
002-158-LC Pyx-11	54.95	0.24	1.33	0.76	11.77	0.2	29.22	1.67	0	0	0.01	100.2		81.6	78.9	3.2	17.8
002-158-LC Pyx-12	55.22	0.25	1.44	0.78	11.75	0.21	29.11	1.79	0	0	0	100.5		81.5	78.7	3.5	17.8
002-158-LC Pyx-13	54.43	0.24	2.31	0.72	11.63	0.22	28.13	2.27	0	0	0.01	100		81.2	77.5	4.5	18
002-158-LC Pyx-14	54.19	0.26	1.31	0.75	11.38	0.2	29.32	1.67	0	0	0.01	99.1		82.1	79.5	3.2	17.3
002-158-LC Pyx-15	54.58	0.26	1.31	0.76	11.47	0.2	29.31	1.75	0	0	0	99.6		82	79.2	3.4	17.4
002-158-LC Pyx-16	54.65	0.28	1.4	0.75	11.37	0.21	29.23	1.76	0.01	0	0	99.6		82.1	79.3	3.4	17.3
002-158-LC Pyx-17	54.76	0.25	1.01	0.7	11.35	0.19	29.38	1.58	0	0	0	99.2		82.2	79.7	3.1	17.3
002-158-LC Pyx-18	54.51	0.27	1.19	0.71	11.56	0.2	29.19	1.56	0.01	0	0.01	99.2		81.8	79.3	3.1	17.6
002-158-LC Pyx-19	54.33	0.27	1.28	0.77	11.53	0.19	28.6	1.8	0.01	0	0	98.8		81.6	78.7	3.6	17.8
002-158-LC Pyx-20	54.8	0.24	1.32	0.78	11.26	0.18	28.88	1.66	0.03	0	0	99.2		82.1	79.4	3.3	17.4
002-158-Ol-1	38.44	0.02	0	0.05	18.84	0.2	41.86	0.05	0	0	0	99.5		79.8
002-158-Ol-2	38.74	0.03	0.01	0.07	20.03	0.21	40.93	0.06	0	0	0	100.1		78.5
002-158-Ol-3	39.05	0.03	0.04	0.05	18.88	0.18	42	0.09	0.01	0	0.02	100.4		79.9
002-158-Ol-4	38.95	0.02	0	0.04	19.4	0.22	41.98	0.05	0	0	0.01	100.7		79.4
002-158-Ol-5	38.87	0.02	0.53	0.04	19.52	0.18	40.55	0.28	0	0	0	100		78.7
002-158-Ol-6	39.11	0.01	0.02	0.06	19.54	0.21	41.32	0.11	0	0	0	100.4		79
002-158-Ol-7	39.12	0.04	0.01	0.04	18.59	0.18	42.12	0.06	0	0	0.01	100.2		80.2
002-158-Ol-8	38.57	0.02	0	0.05	18.74	0.22	41.68	0.05	0	0	0.02	99.4		79.9
002-158-Ol-9	39.31	0.01	0.01	0.02	18.59	0.2	42.3	0.05	0	0	0.01	100.5		80.2
CE6C0100YJFM002-410
002-410-Pl-1	43.69	0.05	34.87	0	0.32	0	0.06	19.2	0.5	0.13	0.01	98.8	94.8
002-410-Pl-2	45.18	0.04	33.55	0	0.53	0.01	0.2	18.87	0.67	0.2	0	99.2	92.9
002-410-Pl-3	44.57	0.04	34.45	0	0.39	0	0.16	19.06	0.55	0.17	0	99.4	94.1
002-410-Pl-4	44.24	0.04	35.65	0	0.46	0	0.12	19.21	0.47	0.14	0.02	100.3	95
002-410-Pl-5	43.36	0.01	35.36	0.01	0.38	0.01	0.1	19.12	0.49	0.1	0	98.9	94.9
002-410-Pl-6	43.36	0.01	35.54	0	0.36	0.01	0.09	19.27	0.39	0.1	0	99.1	95.9
002-410-Pl-7	43.21	0.01	35.31	0	0.36	0	0.12	19.03	0.42	0.1	0	98.6	95.6
002-410-Pl-8	44.68	0.05	35.61	0	0.45	0	0.11	18.76	0.64	0.16	0.01	100.5	93.3
002-410-Pl-9	43.84	0.05	35.49	0	0.41	0	0.05	19.27	0.46	0.13	0	99.7	95.2
002-410-Pl-10	44.96	0.05	34.77	0.01	0.44	0.02	0.14	18.66	0.62	0.2	0	99.9	93.2
002-410-Pl-11	43.76	0.06	35.03	0.02	0.33	0.01	0.07	19.11	0.49	0.13	0.01	99	94.8
002-410-Pl-12	44.89	0.09	34.34	0	0.55	0	0.12	18.12	0.63	0.37	0.01	99.1	92
002-410-Pl-13	44.15	0.04	35.18	0.01	0.52	0.02	0.17	18.75	0.55	0.21	0.01	99.6	93.8
002-410-LC Pyx-1	51.88	0.72	0.89	0.53	19.22	0.3	21.11	4.39	0.06	0	0	99.1		66.2	60.2	9	30.8
002-410-LC Pyx-2	52.01	0.73	0.9	0.55	19.12	0.29	21.19	4.55	0.03	0	0.02	99.4		66.4	60.2	9.3	30.5
002-410-LC Pyx-3	52.64	0.75	0.9	0.57	19.29	0.31	21.5	4.25	0.01	0	0.02	100.2		66.5	60.8	8.6	30.6
002-410-LC Pyx-4	51.74	0.7	1.72	0.54	18.98	0.28	22.32	2.47	0	0	0	98.7		67.7	64.2	5.1	30.7
002-410-LC Pyx-5	52.12	0.7	1.3	0.53	18.94	0.29	22.84	2.48	0.01	0	0	99.2		68.3	64.8	5.1	30.1
002-410-LC Pyx-6	51.95	0.7	0.88	0.5	19.47	0.3	21.3	4.17	0.05	0	0	99.3		66.1	60.5	8.5	31
002-410-LC Pyx-7	51.58	0.74	1.35	0.56	18.83	0.29	21.11	4.58	0.03	0	0.01	99.1		66.6	60.4	9.4	30.2
002-410-LC Pyx-8	52.38	0.77	2.06	0.55	18.27	0.3	21.15	4.83	0.01	0.01	0.01	100.3		67.4	60.7	9.9	29.4
002-410-LC Pyx-9	52.47	0.77	1.73	0.51	18.38	0.24	22.08	2.56	0	0.02	0	98.8		68.2	64.5	5.4	30.1
002-410-LC Pyx-10	51.63	0.78	0.96	0.58	18.94	0.28	21.37	4.44	0	0	0.01	99		66.8	60.7	9.1	30.2
002-410-LC Pyx-11	52.55	0.76	1.05	0.6	18.81	0.25	23.57	2.32	0	0	0	99.9		69.1	65.9	4.7	29.5
002-410-LC Pyx-12	52.74	0.77	1.08	0.6	18.98	0.28	23.71	2.28	0	0	0.01	100.5		69	65.9	4.6	29.6
002-410-LC Pyx-13	51.84	0.75	0.87	0.56	18.94	0.31	21.06	4.5	0.03	0	0.01	98.9		66.5	60.3	9.3	30.4
CE6C0200YJFM001EGP07-16
EGP07-16-Pl-1	43.23	0.02	35.61	0	0.41	0.01	0.05	19.69	0.36	0.03	0	99.4	96.6
EGP07-16-Pl-2	43.19	0	35.84	0	0.28	0	0.07	19.5	0.31	0.01	0	99.2	97.1
EGP07-16-Pl-3	44.22	0.01	35.16	0	0.35	0	0.16	19.19	0.52	0.03	0	99.7	95.1
EGP07-16-Pl-4	44.04	0.01	35.9	0	0.25	0.01	0.12	19.64	0.37	0	0	100.4	96.7
EGP07-16-Pl-5	44.72	0.01	34.24	0.01	0.59	0	0.29	18.93	0.64	0.03	0.01	99.5	94
EGP07-16-Pl-6	43.7	0.01	35.23	0	0.33	0	0.08	19.48	0.39	0	0	99.2	96.5
EGP07-16-Pl-7	44.26	0.01	34.95	0	0.33	0.01	0.21	18.59	0.53	0.03	0	98.9	95
EGP07-16-Pl-8	44.22	0.01	35.84	0	0.23	0.01	0.12	19.36	0.47	0.01	0.03	100.3	95.7
EGP07-16-Pl-9	44.14	0.02	35.37	0	0.4	0.02	0.23	19.18	0.45	0.03	0.02	99.8	95.8
EGP07-16-Pl-10	44.09	0.03	34.81	0	0.47	0	0.18	19.01	0.48	0.03	0.01	99.1	95.5
EGP07-16-Pl-11	44.41	0.01	35.24	0	0.44	0.02	0.15	19.31	0.4	0.03	0.01	100	96.2
EGP07-16-Pl-12	43.78	0.01	35.74	0	0.52	0.02	0.08	19.31	0.31	0.02	0	99.8	97.1
EGP07-16-Pl-13	44.35	0.03	34.33	0	0.3	0	0.15	18.61	0.62	0.09	0	98.5	93.8
EGP07-16-Pl-14	43.95	0.02	35.41	0.01	0.37	0	0.15	19.47	0.45	0.01	0.01	99.9	95.9
EGP07-16-Pl-15	44.37	0.01	34.81	0.01	0.4	0.03	0.13	19.28	0.46	0.04	0.02	99.6	95.6
EGP07-16-Pl-16	44.24	0.04	34.8	0	0.49	0.01	0.27	19.14	0.38	0.03	0	99.4	96.4
EGP07-16-Pl-17	44.5	0.02	34.22	0	0.47	0	0.29	18.98	0.52	0.02	0.02	99	95.2
EGP07-16-LC Pyx-1	50.34	0.42	3.76	0.71	17.95	0.32	17.03	8.61	0.09	0	0.01	99.3		62.9	51.2	18.6	30.2
EGP07-16-LC Pyx-2	53.46	0.19	2.45	0.87	13.19	0.2	27.07	1.85	0.03	0	0	99.3		78.5	75.6	3.7	20.7
EGP07-16-LC Pyx-3	51.17	0.39	1.3	0.63	19.95	0.33	18.9	6.03	0	0.01	0	98.7		62.8	54.9	12.6	32.5
EGP07-16-LC Pyx-4	54.13	0.11	3.52	0.56	14.55	0.26	24.84	3.35	0.05	0	0	101.4		75.3	70.1	6.8	23.1
EGP07-16-LC Pyx-5	52	0.38	1.65	0.8	17.95	0.35	19.9	7.21	0	0	0	100.2		66.4	56.6	14.7	28.6
EGP07-16-LC Pyx-6	55.17	0.09	1.02	0.63	13.79	0.26	28.15	1.75	0	0	0	100.9		78.4	75.8	3.4	20.8
EGP07-16-LC Pyx-7	54.75	0.09	1.15	0.67	12.92	0.23	28.5	1.25	0.03	0	0.01	99.6		79.7	77.8	2.5	19.8
EGP07-16-LC Pyx-8	51.11	0.58	1.89	0.55	20.22	0.31	16.58	9.07	0.05	0	0.02	100.4		59.4	48.1	18.9	32.9
EGP07-16-LC Pyx-9	53.24	0.22	2.32	0.91	14.62	0.27	25.85	2.19	0.02	0	0	99.6		75.9	72.6	4.4	23
EGP07-16-LC Pyx-10	51.47	0.42	1.65	0.69	20.02	0.35	18.12	6.69	0.02	0	0.03	99.5		61.7	53	14.1	32.9
EGP07-16-LC Pyx-11	52.79	0.33	1.46	0.7	19.26	0.3	21.44	4.08	0.03	0	0.01	100.4		66.5	60.9	8.3	30.7
EGP07-16-HC Pyx-1	51.12	0.51	3.44	0.84	17.1	0.35	16.54	10.2	0.05	0	0	100.2		63.3	49.4	21.9	28.7
EGP07-16-HC Pyx-2	51.5	0.5	3.7	0.72	16.08	0.27	15.8	10.88	0.06	0	0	99.5		63.7	48.4	24	27.6
EGP07-16-HC Pyx-3	51.35	0.71	2.52	0.71	17.39	0.28	15.37	12.31	0.07	0	0	100.7		61.2	45.2	26	28.7
CE6C0100YJFM002-096
002-096-Pl-1	43.34	0.02	36.03	0	0.21	0	0.12	19.39	0.31	0.01	0.01	99.4	97.2
002-096-Pl-2	42.49	0.02	36.15	0.01	0.18	0.01	0.02	19.64	0.25	0.01	0	98.8	97.7
002-096-Pl-3	43.08	0.01	35.15	0.01	0.94	0	0.63	18.97	0.33	0.01	0.01	99.2	96.9
002-096-Pl-4	43	0.03	35.31	0	0.83	0.02	0.59	18.88	0.42	0.02	0	99.1	96
002-096-Pl-5	43.56	0.09	35.88	0.01	0.43	0.01	0.13	19.38	0.37	0.01	0	99.9	96.6
002-096-Pl-6	43.49	0.03	36.06	0.01	0.22	0.01	0.05	19.61	0.31	0.02	0	99.8	97.1
002-096-LC Pyx-1	51.42	0.65	3.24	0.33	16.68	0.3	18.51	8.84	0.05	0	0	100		66.4	54.1	18.6	27.3
002-096-LC Pyx-2	51.48	0.6	2.28	0.29	17.19	0.3	19.09	7.68	0.01	0	0.01	98.9		66.4	55.7	16.1	28.1
002-096-LC Pyx-3	51.08	0.67	2.92	0.54	18.78	0.33	19.49	5.94	0.04	0	0	99.8		64.9	56.8	12.4	30.7
002-096-LC Pyx-4	52.04	0.39	2.35	0.66	17.39	0.31	19.92	6.99	0.01	0	0	100		67.1	57.4	14.5	28.1
002-096-LC Pyx-5	52.21	0.74	2.19	0.35	17.28	0.33	18.94	8.69	0	0	0	100.7		66.1	54.3	17.9	27.8
002-096-LC Pyx-6	51.26	0.6	3.4	0.28	18.55	0.29	19.83	5.63	0	0	0.01	99.8		65.6	57.8	11.8	30.4
002-096-LC Pyx-7	51.37	0.38	2.08	0.71	17.11	0.28	20.01	7.34	0.02	0	0.01	99.3		67.6	57.4	15.1	27.5
002-096-HC Pyx-1	51.09	0.55	3.53	0.5	15.4	0.32	17.54	10.72	0.01	0	0.01	99.7		67	51.8	22.7	25.5
002-096-HC Pyx-2	50.64	1	2.25	0.5	12.39	0.24	16.25	15.4	0.06	0	0	98.7		70	47.4	32.3	20.3
002-096-HC Pyx-3	51.46	0.91	3.89	0.36	14.15	0.28	16.61	13.47	0.07	0	0	101.2		67.7	48.5	28.3	23.2
002-096-Ol-1	36.3	0.11	0.12	0.04	32.63	0.35	30.71	0.29	0.03	0	0	100.6		62.7
002-096-Ol-2	37.28	0.03	0.26	0.04	31.79	0.34	31.06	0.4	0.05	0	0	101.3		63.5
002-096-Ol-3	36.41	0.05	0.07	0.01	33.24	0.36	30.33	0.33	0	0	0	100.8		61.9
002-096-Ol-4	36.77	0.05	0.79	0.05	33.61	0.35	29.48	0.53	0	0	0	101.6		61
002-096-Ol-5	36.92	0.09	0.11	0	34.24	0.37	29.83	0.33	0.03	0	0	101.9		60.8
002-096-Ol-6	36.39	0.09	0.57	0.05	33.04	0.33	29.32	0.46	0.01	0	0.01	100.3		61.3
002-096-Ol-7	36.86	0.1	0.27	0.02	32.79	0.34	30.21	0.39	0.06	0	0	101		62.2
CE6C0100YJFM002-516
002-516-Pl-1	43.17	0.04	34.78	0.01	0.39	0.01	0.08	19.27	0.47	0.09	0	98.3	95.2
002-516-Pl-2	43.88	0.01	35.6	0	0.36	0.01	0.13	19.45	0.45	0.08	0	100	95.5
002-516-Pl-3	43.93	0.05	35.33	0	0.36	0	0.16	19.22	0.49	0.09	0	99.6	95.1
002-516-Pl-4	43.58	0.04	35.68	0	0.23	0	0.08	19.48	0.49	0.07	0	99.7	95.3
002-516-Pl-5	43.68	0.04	35.23	0.02	0.27	0.01	0.14	19.33	0.45	0.08	0	99.2	95.5
002-516-Pl-6	43.99	0.03	35.33	0	0.3	0	0.1	19.42	0.41	0.07	0	99.7	95.9
002-516-Pl-7	43.54	0.02	35.71	0.02	0.29	0.01	0.06	19.78	0.24	0.05	0	99.7	97.5
002-516-Pl-8	43.8	0.02	34.86	0.02	0.46	0	0.2	19.27	0.49	0.09	0.02	99.2	95.1
002-516-Pl-9	43.03	0.02	36	0	0.26	0.02	0.05	19.7	0.24	0.04	0	99.4	97.6
002-516-Pl-10	44.08	0.03	35.29	0	0.29	0	0.13	19.22	0.48	0.1	0	99.6	95.1
002-516-Pl-11	44.45	0.04	35.32	0	0.34	0.01	0.1	19.13	0.59	0.11	0.03	100.1	94.1
002-516-Pl-12	44.64	0.04	35.41	0.02	0.38	0	0.07	18.92	0.53	0.12	0	100.1	94.5
002-516-Pl-13	43.23	0.04	36.05	0	0.26	0	0.06	19.66	0.27	0.05	0	99.6	97.3
002-516-Pl-14	43.61	0	35.61	0.02	0.4	0	0.11	19.49	0.32	0.04	0.01	99.6	96.9
002-516-LC Pyx-1	51.85	0.71	0.76	0.43	20.62	0.32	19.97	4.47	0.05	0	0	99.2		63.3	57.5	9.2	33.3
002-516-LC Pyx-2	51.79	0.75	0.7	0.47	20.69	0.32	20.13	4.33	0	0	0	99.2		63.4	57.8	8.9	33.3
002-516-LC Pyx-3	51.78	0.72	0.69	0.45	20.66	0.31	19.97	4.5	0	0	0	99.1		63.3	57.4	9.3	33.3
002-516-LC Pyx-4	51.74	0.8	0.9	0.48	20.57	0.33	20.06	4.52	0.03	0	0	99.4		63.5	57.6	9.3	33.1
002-516-LC Pyx-5	51.86	0.68	0.84	0.49	20.52	0.33	20.14	4.54	0.01	0	0.01	99.4		63.6	57.7	9.3	33
002-516-LC Pyx-6	52.52	0.86	1	0.47	20.01	0.29	20.19	4.94	0	0	0	100.3		64.3	57.7	10.2	32.1
002-516-LC Pyx-7	51.82	0.77	0.8	0.47	20.69	0.34	20.08	4.42	0.04	0	0	99.4		63.4	57.6	9.1	33.3
002-516-LC Pyx-8	52.75	0.74	0.74	0.43	20.76	0.33	20.44	4.46	0	0	0	100.6		63.7	57.9	9.1	33
002-516-LC Pyx-9	51.35	1.05	1.37	0.63	20.26	0.32	19.97	4.73	0.03	0	0	99.7		63.7	57.5	9.8	32.7
002-516-LC Pyx-10	51.92	0.7	0.68	0.42	20.88	0.35	20.16	3.95	0.03	0	0	99.1		63.2	58.1	8.2	33.7
002-516-LC Pyx-11	51.76	0.56	0.87	0.61	21.03	0.29	20.39	3.81	0.02	0	0	99.3		63.4	58.4	7.8	33.8
002-516-LC Pyx-12	51.44	0.8	1.31	0.46	20.31	0.32	19.62	4.54	0.02	0	0.01	98.8		63.3	57.2	9.5	33.2
002-516-LC Pyx-13	51.23	0.72	0.6	0.44	21.26	0.33	20.05	3.83	0.02	0	0.01	98.5		62.7	57.7	7.9	34.3
002-516-LC Pyx-14	51.59	0.73	0.71	0.45	20.73	0.34	20.14	4.22	0.02	0	0	98.9		63.4	57.9	8.7	33.4
002-516-LC Spl-1	0.1	15.92	5.52	31.42	41.56	0.27	3.36	0.27	0	0	0	98.4
002-516-LC Silica-1	95.45	0.47	1.07	0	0.23	0	0.13	0.51	0.02	0.29	0	98.2
CE6C0100YJFM002-525
002-525-Pl-1	42.91	0	36.3	0.02	0.22	0	0.21	19.89	0.23	0	0.02	99.8	97.9
002-525-Pl-2	43.08	0.01	35.61	0	0.26	0.01	0.22	19.45	0.37	0.01	0	99	96.6
002-525-Pl-3	44.98	0	35.06	0.02	0.31	0.01	0.36	18.61	0.68	0.01	0.01	100	93.7
002-525-Pl-4	43.65	0.03	36.47	0	0.17	0.01	0.17	19.37	0.41	0.02	0.01	100.3	96.2
002-525-Pl-5	43.67	0.02	36.7	0.01	0.2	0.01	0.13	19.74	0.3	0	0	100.8	97.3
002-525-LC Pyx-1	51.76	0.27	2.57	0.9	12.48	0.22	26.64	2.53	0	0	0.01	97.4		79.2	75.1	5.1	19.7
002-525-LC Pyx-2	52.64	0.42	2.15	0.92	14.31	0.27	25.49	2.72	0	0	0	98.9		76.1	71.9	5.5	22.6
002-525-LC Pyx-3	53.59	0.32	1.9	0.65	14.92	0.26	24.92	3.55	0.01	0	0	100.1		74.9	69.5	7.1	23.4
002-525-LC Pyx-4	53.09	0.4	2.14	0.62	15.13	0.28	24.72	3.77	0.04	0	0	100.2		74.4	68.8	7.6	23.6
002-525-LC Pyx-5	53.27	0.39	2.05	0.68	14.76	0.26	24.62	3.54	0	0	0	99.6		74.8	69.5	7.2	23.4
002-525-Ol-1	38.11	0.06	0.03	0.04	24.4	0.25	37.39	0.26	0	0	0.02	100.6		73.2
002-525-Ol-2	38.57	0.01	0.02	0.09	22.31	0.21	39.68	0.18	0.01	0	0.01	101.1		76
002-525-Ol-3	38.41	0.04	0.01	0.06	24.3	0.21	38.18	0.19	0.02	0	0.02	101.4		73.7
002-525-Ol-4	38.63	0.06	0.06	0.13	21.4	0.21	40.31	0.22	0.06	0	0.01	101.1		77.1
002-525-Ol-5	39.02	0.01	0.02	0.14	19.33	0.2	42.01	0.17	0.01	0	0	100.9		79.5
002-525-Ol-6	38.54	0.03	0.01	0.1	20.97	0.22	40.37	0.2	0	0	0	100.4		77.4
CE6C0200YJFM001EGP08-46
EGP08-46-Pl-1	43.4	0.01	35.59	0	0.18	0.03	0.1	19.55	0.38	0	0	99.2	96.6
EGP08-46-Pl-2	43.62	0.03	34.96	0	0.51	0.01	0.09	19.37	0.4	0.07	0.01	99.1	96
EGP08-46-Pl-3	43.37	0.01	35.56	0	0.39	0.01	0.09	19.7	0.32	0.01	0.02	99.5	97.1
EGP08-46-Pl-4	43.8	0.02	35.43	0.02	0.27	0	0.12	19.31	0.5	0.01	0	99.5	95.4
EGP08-46-Pl-5	43.42	0.02	35.22	0	0.59	0.02	0.15	19.43	0.36	0.02	0	99.2	96.7
EGP08-46-Pl-6	43.56	0.03	35.31	0	0.34	0	0.14	19.45	0.33	0.01	0	99.2	97
EGP08-46-Pl-7	43.68	0.02	35.24	0.01	0.38	0.01	0.09	19.55	0.4	0.02	0.01	99.4	96.3
EGP08-46-Pl-8	43.26	0.01	35.56	0.01	0.3	0.02	0.22	19.43	0.37	0.01	0.01	99.2	96.6
EGP08-46-Pl-9	44.31	0.03	35.1	0.01	0.46	0.01	0.12	19.11	0.54	0.09	0.02	99.8	94.6
EGP08-46-Pl-10	43.79	0.02	35	0	0.36	0.02	0.1	19.48	0.44	0.03	0	99.2	95.9
EGP08-46-Pl-11	44.26	0.02	35.31	0.03	0.47	0	0.15	19.33	0.48	0.02	0.02	100.1	95.6
EGP08-46-Pl-12	43.53	0.02	35.07	0.01	0.47	0.01	0.2	19.36	0.5	0	0	99.2	95.5
EGP08-46-Pl-13	43.5	0.01	35.49	0	0.32	0.01	0.11	19.58	0.31	0.01	0	99.4	97.1
EGP08-46-Pl-14	43.77	0.03	35.35	0	0.42	0	0.16	19.42	0.38	0.02	0	99.6	96.5
EGP08-46-Pl-15	44.05	0.02	35.43	0.01	0.5	0	0.11	19.29	0.37	0.05	0.02	99.8	96.3
EGP08-46-Pl-16	44.87	0.05	34.53	0	0.56	0.02	0.16	19.2	0.46	0.05	0	99.9	95.6
EGP08-46-LC Pyx-1	51.17	0.55	2.42	1.16	16.72	0.35	20.01	6.35	0.01	0	0	98.7		68.1	58.9	13.4	27.6
EGP08-46-LC Pyx-2	52.45	0.38	1.3	0.82	17.35	0.35	21.38	4.79	0.01	0	0	98.8		68.7	61.9	10	28.2
EGP08-46-LC Pyx-3	53.02	0.27	1.12	0.84	16.95	0.33	22.51	4.55	0.06	0	0	99.7		70.3	63.8	9.3	27
EGP08-46-LC Pyx-4	53.02	0.35	1.28	0.76	17.2	0.32	21.41	6.12	0.06	0	0	100.5		68.9	60.4	12.4	27.2
EGP08-46-LC Pyx-5	51.98	0.34	1.45	0.85	18.89	0.37	20.5	4.74	0	0	0	99.1		65.9	59.4	9.9	30.7
EGP08-46-LC Pyx-6	52.53	0.27	1.16	0.76	17.76	0.33	22.1	4.36	0.02	0	0	99.3		68.9	62.8	8.9	28.3
EGP08-46-LC Pyx-7	50.5	0.54	1.93	0.95	18.42	0.37	20.31	5.04	0.06	0	0.03	98.2		66.3	59.3	10.6	30.2
EGP08-46-LC Pyx-8	52.75	0.25	1.02	0.81	16.83	0.33	22.9	4.25	0.04	0	0	99.2		70.8	64.7	8.6	26.7
EGP08-46-LC Pyx-9	52.27	0.32	1.02	0.63	19.1	0.31	20.31	5.18	0	0	0.01	99.2		65.5	58.5	10.7	30.8
EGP08-46-LC Pyx-10	51.63	0.44	1.43	0.54	21.44	0.36	19.35	4.98	0.01	0	0	100.2		61.7	55.3	10.2	34.4
EGP08-46-LC Pyx-11	51.7	0.33	1.25	0.58	22.2	0.36	18.33	4.76	0.03	0	0.01	99.5		59.5	53.6	10	36.4
EGP08-46-LC Pyx-12	53.4	0.21	0.89	0.69	17.1	0.35	22.5	4.39	0.02	0	0.03	99.6		70.1	63.8	8.9	27.2
EGP08-46-HC Pyx-1	49.29	1.59	1.89	0.67	17.13	0.3	12.14	15.98	0.08	0	0.01	99.1		55.8	36.5	34.6	28.9
EGP08-46-HC Pyx-2	51.88	0.51	1.86	0.81	15.92	0.31	18.18	10.45	0.03	0	0	100		67.1	52.5	21.7	25.8
EGP08-46-HC Pyx-3	50.34	1.23	1.73	0.63	17.22	0.29	13.25	14.6	0.1	0	0.01	99.4		57.8	39.7	31.4	28.9
EGP08-46-HC Pyx-4	51.74	0.56	2.45	0.79	15.09	0.28	16.87	12.51	0.01	0	0.01	100.3		66.6	49.1	26.2	24.7
EGP08-46-HC Pyx-5	50.09	0.91	2.08	0.84	13.09	0.23	14.14	17.48	0.08	0	0	98.9		65.8	41.5	36.9	21.6
EGP08-46-HC Pyx-6	49.51	1.24	2.08	0.72	14.74	0.28	12.78	17.43	0.05	0	0	98.8		60.7	38.1	37.3	24.6
EGP08-46-Ol-1	36.46	0.02	0.05	0.08	32.33	0.34	30.82	0.27	0	0	0.01	100.4		63
EGP08-46-Ol-2	37.46	0.02	0.03	0.11	30.13	0.31	32.49	0.29	0	0	0.02	100.8		65.8
EGP08-46-Ol-3	36.92	0.02	0.06	0.11	30.25	0.31	31.75	0.26	0	0	0.01	99.7		65.2
EGP08-46-Ol-4	36.93	0.05	0.05	0.05	31.51	0.32	31.81	0.27	0	0	0.02	101		64.3
EGP08-46-Ol-5	36.46	0.03	0.04	0.09	31.33	0.34	31.43	0.24	0	0	0.03	100		64.1
EGP08-46-Ol-6	36.73	0.04	0.06	0.12	31.03	0.31	31.76	0.24	0.03	0	0.02	100.3		64.6
EGP08-46-Ol-7	37.13	0.04	0.04	0.16	26.65	0.27	35.46	0.29	0	0	0.01	100.1		70.3
EGP08-46-Ol-8	36.81	0.05	0.03	0.08	31.63	0.33	31.52	0.28	0.02	0	0.03	100.8		64
EGP08-46-Ol-9	36.51	0.04	0.01	0.09	31.47	0.33	31.09	0.25	0	0	0.02	99.8		63.8
EGP08-46-Silica-1	93.66	0.71	2.62	0	0.19	0	0	1.11	0.17	0.11	0	98.6
EGP08-46-Silica-1	92.39	0.62	3.4	0	0.53	0.01	0.13	1.71	0.24	0.1	0	99.1
CE6C0200YJFM001EGP09-09
EGP09-09-Pl-1	43.7	0.01	35.27	0.01	0.4	0	0.1	19.5	0.39	0.05	0.01	99.4	96.2
EGP09-09-Pl-2	44.78	0.05	34.47	0	0.5	0	0.14	18.64	0.64	0.11	0.03	99.4	93.6
EGP09-09-Pl-3	45.11	0.01	34.91	0	0.53	0.01	0.09	19.14	0.53	0.05	0.02	100.4	95
EGP09-09-Pl-4	43.58	0.01	35.65	0	0.43	0	0.06	19.39	0.33	0.02	0	99.5	96.9
EGP09-09-Pl-5	44.41	0.09	35.07	0.01	0.22	0	0.03	18.95	0.56	0.08	0.04	99.5	94.5
EGP09-09-Pl-6	43.86	0.01	35.55	0.02	0.43	0	0.09	19.58	0.4	0.02	0	100	96.3
EGP09-09-Pl-7	44.14	0	35.28	0.03	0.43	0	0.11	19.37	0.44	0.05	0	99.9	95.7
EGP09-09-Pl-8	43.85	0	35.48	0.01	0.46	0.03	0.05	19.12	0.32	0.03	0	99.4	96.9
EGP09-09-Pl-9	44.99	0.01	34.73	0.01	0.57	0.01	0.05	19.01	0.45	0.06	0	99.9	95.5
EGP09-09-Pl-10	44.24	0.02	35.03	0.01	0.49	0	0.12	19.12	0.36	0.03	0	99.4	96.5
EGP09-09-Pl-11	44.14	0.07	35.15	0.02	0.55	0	0.11	19.11	0.59	0.08	0	99.8	94.2
EGP09-09-Pl-12	44.51	0.02	35.42	0.01	0.39	0	0.1	19.14	0.55	0.06	0.02	100.2	94.8
EGP09-09-Pl-13	44.45	0.03	35.03	0	0.6	0.03	0.08	18.97	0.66	0.04	0	99.9	93.8
EGP09-09-Pl-14	44.62	0	35.1	0.02	0.54	0.03	0.09	18.75	0.65	0.05	0	99.9	93.8
EGP09-09-Pl-15	43.79	0.03	35.59	0	0.36	0	0.09	19.27	0.45	0.04	0.02	99.6	95.7
EGP09-09-Pl-16	43.94	0	35.61	0	0.41	0.01	0.08	19.2	0.41	0.07	0.02	99.8	95.9
EGP09-09-Pl-17	44.12	0	35.53	0.03	0.5	0	0.09	19.14	0.48	0.06	0.02	100	95.3
EGP09-09-Pl-18	44.89	0.04	35.07	0.02	0.37	0.01	0.12	18.68	0.51	0.09	0	99.8	94.8
EGP09-09-Pl-19	44.22	0.06	35.42	0.01	0.3	0	0.09	19.27	0.5	0.06	0	99.9	95.2
EGP09-09-Pl-20	45.17	0	34.91	0.01	0.46	0	0.06	18.26	0.55	0.05	0	99.5	94.5
EGP09-09-LC Pyx-1	51.96	0.61	0.77	0.43	21.9	0.34	20.03	3.71	0.04	0	0.01	99.8		62	57.3	7.6	35.1
EGP09-09-LC Pyx-2	51.84	0.73	0.9	0.62	21.02	0.33	20.21	3.66	0.03	0	0	99.3		63.2	58.4	7.6	34
EGP09-09-LC Pyx-3	51.57	0.68	0.77	0.52	21.03	0.34	19.7	4.37	0	0	0.02	99		62.6	56.9	9.1	34.1
EGP09-09-LC Pyx-4	51.7	0.65	0.82	0.58	20.76	0.32	20.22	4.08	0.01	0	0	99.1		63.4	58.1	8.4	33.5
EGP09-09-LC Pyx-5	51.72	0.56	0.7	0.46	21.34	0.31	20.13	3.74	0	0.02	0	99		62.7	57.9	7.7	34.4
EGP09-09-LC Pyx-6	51.81	0.72	0.72	0.38	21.97	0.35	18.88	4.51	0.03	0	0	99.4		60.5	54.8	9.4	35.8
EGP09-09-LC Pyx-7	52.22	0.48	0.42	0.31	22.34	0.36	19.65	4.02	0.15	0	0	100		61.1	56	8.2	35.7
EGP09-09-LC Pyx-8	52.32	0.64	0.85	0.58	21.28	0.34	20.24	3.87	0	0.01	0.01	100.1		62.9	57.9	8	34.1
EGP09-09-LC Pyx-9	51.23	0.7	0.73	0.42	21.54	0.41	19.15	4.4	0.03	0.02	0	98.6		61.3	55.7	9.2	35.1
EGP09-09-LC Pyx-10	51.82	0.71	0.79	0.43	21.52	0.3	19.32	4.44	0	0.01	0.01	99.4		61.5	55.9	9.2	34.9
EGP09-09-LC Pyx-11	53.1	0.74	0.76	0.46	21.56	0.33	19.25	4.08	0.05	0.03	0	100.4		61.4	56.2	8.6	35.3
EGP09-09-LC Pyx-12	51.89	0.68	0.74	0.49	21.2	0.31	19.98	3.73	0.01	0.02	0.03	99.1		62.7	57.8	7.8	34.4
EGP09-09-LC Pyx-13	51.55	0.7	0.98	0.6	21.52	0.34	20.36	3.21	0.01	0.02	0.01	99.3		62.8	58.6	6.6	34.8
EGP09-09-LC Pyx-14	52.1	0.42	1.28	0.78	20.81	0.33	20.89	2.89	0.02	0.01	0.01	99.5		64.1	60.3	6	33.7
CE6C0200YJFM001EGP09-19
EGP09-19-Pl-1	44.47	0.01	34.63	0	0.5	0.02	0.15	18.88	0.66	0.02	0.02	99.4	94
EGP09-19-Pl-2	44.41	0.05	35.27	0	0.52	0.02	0.16	19.48	0.41	0.01	0	100.3	96.3
EGP09-19-Pl-3	43.79	0.01	35.57	0	0.37	0	0.12	19.42	0.28	0.01	0	99.6	97.4
EGP09-19-Pl-4	44.45	0.01	34.57	0.02	0.21	0	0.19	19.04	0.58	0.03	0.01	99.1	94.6
EGP09-19-Pl-5	43.57	0.04	35.24	0	0.27	0.02	0.12	19.4	0.45	0.01	0	99.1	95.9
EGP09-19-Pl-6	43.56	0.08	35.5	0.03	0.27	0	0.13	19.66	0.23	0.02	0	99.5	97.8
EGP09-19-Pl-7	44.17	0.02	34.75	0	0.4	0.03	0.16	19.14	0.46	0.02	0	99.2	95.8
EGP09-19-Pl-8	43.48	0.01	35.4	0	0.33	0.02	0.06	19.35	0.29	0.01	0	98.9	97.3
EGP09-19-Pl-9	44.62	0.04	35.08	0	0.36	0.03	0.16	19.15	0.51	0.04	0	100	95.1
EGP09-19-Pl-10	44.16	0	35.37	0	0.36	0.02	0.1	19.33	0.34	0.01	0.02	99.7	96.9
EGP09-19-Pl-11	44.73	0.02	34.92	0.02	0.41	0.03	0.15	19.19	0.51	0.03	0.01	100	95.2
EGP09-19-Pl-12	44.19	0	35.27	0	0.39	0	0.1	19.33	0.35	0	0.04	99.7	96.9
EGP09-19-Pl-13	44.96	0	34.62	0	0.61	0.04	0.18	18.84	0.56	0.06	0.02	99.9	94.5
EGP09-19-Pl-14	44.94	0.05	34.15	0.01	0.54	0	0.16	18.66	0.63	0.03	0	99.2	94.1
EGP09-19-LC Pyx-1	51.83	0.38	1.26	0.61	18.52	0.29	20	5.3	0	0	0.03	98.2		65.8	58.5	11.1	30.4
EGP09-19-LC Pyx-2	53.07	0.27	1.19	0.62	17.24	0.27	22.52	4.09	0	0	0.03	99.3		70	64.1	8.4	27.5
EGP09-19-LC Pyx-3	52.78	0.22	1.14	0.7	17.5	0.26	23.53	2.99	0	0	0.01	99.1		70.6	66.3	6.1	27.7
EGP09-19-LC Pyx-4	52.27	0.85	1.54	0.53	21.48	0.28	17.44	5.81	0.07	0	0.02	100.3		59.1	51.8	12.4	35.8
EGP09-19-LC Pyx-5	53.23	0.37	1.21	0.59	20.59	0.31	20.43	3.26	0.03	0	0	100		63.9	59.5	6.8	33.7
EGP09-19-LC Pyx-6	52.83	0.32	0.93	0.58	19.92	0.32	20.66	4.16	0.09	0	0	99.8		64.9	59.3	8.6	32.1
EGP09-19-LC Pyx-7	52.55	0.27	1.02	0.5	18.63	0.28	21.97	3.73	0.05	0.04	0.02	99.1		67.8	62.6	7.6	29.8
EGP09-19-LC Pyx-8	52.34	0.38	2.76	0.54	17.63	0.3	20.44	5.09	0.07	0	0	99.5		67.4	60.1	10.8	29.1
EGP09-19-LC Pyx-9	53.8	0.21	1.28	0.74	16.33	0.28	24.4	3	0	0.01	0	100		72.7	68.3	6	25.7
EGP09-19-LC Pyx-10	52.95	0.32	1.43	0.71	16.85	0.29	22.07	4.78	0	0	0.03	99.4		70	63.1	9.8	27
EGP09-19-LC Pyx-11	52.55	0.25	1.23	0.63	18.26	0.31	22.18	3.69	0	0	0.03	99.1		68.4	63.2	7.6	29.2
EGP09-19-Ol-1	35.81	0.09	0.03	0.09	40.34	0.36	24.07	0.38	0	0.02	0	101.2		51.5
EGP09-19-Ol-2	35.55	0.04	0.07	0.14	40.13	0.37	24	0.42	0	0	0.03	100.7		51.6
EGP09-19-Ol-3	35.04	0.24	0.05	0.31	40.36	0.38	23.26	0.42	0.04	0	0	100.1		50.7
EGP09-19-Ol-4	35.65	0.01	0.06	0.03	40.12	0.4	21.99	0.4	0	0	0.03	98.7		49.4
EGP09-19-Ol-5	35.33	0.06	0.01	0.07	40.19	0.4	23.11	0.39	0	0	0	99.6		50.6
EGP09-19-Ol-6	35.37	0.02	0.1	0.12	40.72	0.36	23.17	0.46	0.13	0.01	0	100.5		50.4
EGP09-19-Ol-7	35.43	0.04	0.01	0.14	40.24	0.39	23.1	0.48	0.07	0.01	0	99.9		50.6
EGP09-19-Ol-8	35.6	0.04	0	0.11	38.15	0.35	25.68	0.41	0.05	0	0	100.4		54.5
CE6C0100YJFM002-161
002-161-Pl-1	43.87	0.01	35.96	0.02	0.11	0.01	0.13	19.63	0.37	0.04	0.01	100.2	96.4
002-161-Pl-2	43.94	0.02	36.33	0.01	0.07	0	0.07	19.69	0.27	0.03	0	100.4	97.4
002-161-Pl-3	44.12	0.01	35.78	0.01	0.09	0	0.1	19.7	0.3	0.03	0	100.1	97.2
002-161-Pl-4	43.75	0.02	35.62	0.01	0.08	0.01	0.11	19.6	0.31	0.03	0.01	99.6	97
002-161-Pl-5	44.52	0	36.41	0.02	0.09	0	0.09	19.75	0.28	0.03	0	101.2	97.3
002-161-Pl-6	44.22	0.02	36.57	0.01	0.1	0	0.1	19.71	0.36	0.03	0.01	101.1	96.6
002-161-Pl-7	44.07	0.01	35.92	0.01	0.15	0.02	0.1	19.62	0.31	0.02	0	100.2	97
002-161-Pl-8	44.31	0	36.28	0	0.14	0	0.1	19.44	0.35	0.03	0.02	100.7	96.7
002-161-Pl-9	44.62	0.01	36.25	0	0.12	0.01	0.16	19.54	0.43	0.04	0	101.2	96
002-161-Pl-10	44.18	0.02	36.12	0.03	0.12	0	0.11	19.8	0.35	0.02	0	100.8	96.8
002-161-Pl-11	44.52	0	36.36	0	0.09	0	0.1	19.59	0.36	0.04	0.01	101.1	96.5
002-161-Pl-12	44.51	0.01	36.41	0.01	0.12	0.01	0.12	19.75	0.4	0.04	0.01	101.4	96.2
002-161-LC Pyx-1	55.78	0.2	1.53	0.95	10.99	0.17	29.37	1.48	0.02	0	0	100.5		82.7	80.2	2.9	16.8
002-161-LC Pyx-2	55.51	0.22	1.55	0.82	10.77	0.2	29.98	1.54	0.03	0	0.02	100.6		83.2	80.7	3	16.3
002-161-LC Pyx-3	55.55	0.22	1.58	0.85	11.11	0.19	29.04	1.58	0.01	0	0	100.1		82.3	79.8	3.1	17.1
002-161-LC Pyx-4	56.1	0.22	1.48	0.95	10.89	0.16	29.36	1.54	0	0	0.01	100.7		82.8	80.3	3	16.7
002-161-LC Pyx-5	55.35	0.24	1.5	0.93	10.88	0.19	29.07	1.53	0.01	0	0	99.7		82.6	80.1	3	16.8
002-161-LC Pyx-6	55.61	0.22	1.47	0.94	10.95	0.21	29.4	1.55	0	0	0	100.4		82.7	80.2	3	16.8
002-161-LC Pyx-7	55.92	0.24	1.66	0.98	10.93	0.21	29.4	1.55	0.01	0	0	100.9		82.7	80.2	3	16.7
002-161-LC Pyx-8	56.01	0.2	1.54	0.9	10.95	0.19	29.63	1.49	0.02	0	0	100.9		82.8	80.4	2.9	16.7
002-161-LC Pyx-9	54.81	0.23	1.67	0.94	10.85	0.19	29.06	1.55	0.03	0	0	99.3		82.7	80.1	3.1	16.8
002-161-LC Pyx-10	55.27	0.2	1.55	0.89	10.93	0.19	29.37	1.55	0	0	0.01	100		82.7	80.2	3	16.7
002-161-LC Pyx-11	55.64	0.21	1.36	0.93	10.96	0.19	29.32	1.49	0.01	0	0	100.1		82.7	80.2	2.9	16.8
002-161-LC Pyx-12	55.61	0.21	1.3	0.9	10.93	0.2	29.47	1.33	0.03	0	0	100		82.8	80.6	2.6	16.8
002-161-LC Pyx-13	55.69	0.27	1.53	0.96	10.85	0.21	29.59	1.48	0.04	0.01	0.02	100.7		82.9	80.5	2.9	16.6
002-161-LC Pyx-14	55.36	0.21	1.49	0.93	10.85	0.19	29.03	1.52	0	0	0	99.6		82.7	80.2	3	16.8
002-161-Ol-1	40.08	0.01	0.02	0.07	17.83	0.18	42.68	0.08	0.04	0	0	101		81
002-161-Ol-2	39.34	0.01	0.06	0.04	17.53	0.21	41.86	0.13	0	0	0.01	99.2		81
002-161-Ol-3	39.94	0.02	0.02	0.03	17.9	0.19	42.39	0.1	0.01	0	0.01	100.6		80.8
002-161-Ol-4	39.67	0.02	0	0.07	17.59	0.19	42.11	0.11	0	0	0	99.8		81
002-161-Ol-5	39.74	0.01	0.01	0.03	17.89	0.22	42.54	0.09	0.03	0	0.02	100.6		80.9
002-161-Ol-6	39.87	0.02	0.03	0.06	17.82	0.19	42.31	0.07	0	0	0.01	100.4		80.9
002-161-Ol-7	39.36	0.01	0.01	0.04	17.71	0.2	41.93	0.06	0.03	0	0	99.4		80.8
002-161-Ol-8	40.26	0.02	0	0.04	17.97	0.21	42.69	0.06	0.01	0	0	101.3		80.9
002-161-Ol-9	40.21	0.02	0.06	0.05	17.69	0.2	42.85	0.09	0.01	0	0.01	101.2		81.2
002-161-Ol-10	39.84	0.01	0.02	0.05	17.74	0.21	42.35	0.07	0	0	0.02	100.3		81
002-161-Ol-11	39.81	0.02	0.02	0.02	17.2	0.2	42.45	0.09	0.02	0	0	99.8		81.5
002-161-Ol-12	40.04	0.02	0.03	0.05	17.8	0.22	42.02	0.14	0.02	0	0	100.4		80.8
002-161-Ol-13	39.8	0.02	0	0.05	17.3	0.21	42.36	0.07	0.04	0	0.02	99.9		81.4
002-161-Ol-14	39.72	0.02	0.11	0.02	17.4	0.19	42.17	0.2	0	0	0	99.8		81.2
002-161-Ol-15	39.92	0.01	0.02	0.07	17.92	0.22	42.75	0.06	0	0	0.01	101		81
CE6C0100YJFM002-253
002-253-Pl-1	44.26	0	34.19	0	0.24	0	0.1	19.01	0.47	0.05	0	98.3	95.5
002-253-Pl-2	45.18	0	34.76	0.02	0.15	0.02	0.09	19.39	0.48	0.05	0	100.1	95.4
002-253-Pl-3	44.9	0.05	34.58	0	0.11	0	0.09	19.55	0.37	0.03	0	99.7	96.5
002-253-Pl-4	45.25	0	34.74	0	0.11	0	0.12	19.24	0.41	0.08	0	99.9	95.9
002-253-LC Pyx-1	55.13	0.28	1.27	0.71	11.63	0.23	29.64	1.72	0.03	0.01	0.06	100.7		82	79.2	3.3	17.4
002-253-LC Pyx-2	55.15	0.22	1.19	0.68	11.85	0.24	29.59	1.63	0	0.01	0	100.6		81.6	79.1	3.1	17.8
002-253-LC Pyx-3	54.73	0.28	1.3	0.71	11.72	0.19	30.39	1.51	0.02	0.02	0	100.9		82.2	79.9	2.8	17.3
002-253-LC Pyx-4	55	0.32	1.33	0.72	11.71	0.22	28.82	1.89	0	0.02	0	100		81.4	78.4	3.7	17.9
002-253-LC Pyx-5	55.09	0.29	1.31	0.71	11.46	0.19	29.93	1.74	0.03	0.01	0	100.8		82.3	79.6	3.3	17.1
002-253-Ol-1	39.23	0	0	0.05	18.9	0.21	42.41	0.18	0	0	0	101		80
002-253-Ol-2	39.22	0.01	0.03	0.05	18.65	0.2	42.45	0.11	0	0	0	100.7		80.2
002-253-Ol-3	39.45	0	0	0.03	18.97	0.25	41.38	0.06	0	0	0	100.1		79.5
002-253-Ol-4	39.35	0.02	0.03	0.09	19.26	0.18	41.94	0.11	0	0	0.02	101		79.5
002-253-Ol-5	39.99	0.04	0.03	0	19.22	0.22	41.04	0.09	0	0	0	100.6		79.2
002-253-Ol-6	40.32	0.03	0.07	0.02	18.91	0.2	41.18	0.17	0.06	0	0	101		79.5
CE6C0100YJFM002-501
002-501-Pl-1	44.08	0	36.53	0.01	0.06	0	0.14	19.71	0.32	0	0	100.9	97.1
002-501-Pl-2	43.98	0.01	35.69	0	0.13	0	0.17	19.62	0.22	0	0	99.8	98
002-501-Pl-3	43.83	0	36.86	0.01	0.17	0.01	0.14	19.66	0.31	0.01	0.01	101	97.2
002-501-Pl-4	43.48	0	36.51	0	0.2	0	0.26	19.59	0.24	0.01	0.01	100.3	97.7
002-501-Pl-5	43.78	0.02	36.66	0.02	0.13	0	0.22	19.55	0.29	0.01	0	100.7	97.3
002-501-LC Pyx-1	55.17	0.02	2.86	1.07	7.74	0.13	31.94	0.98	0	0	0.01	99.9		88	86.4	1.9	11.7
002-501-LC Pyx-2	55.7	0.03	3.06	0.99	7.37	0.12	31.66	0.87	0.02	0	0	99.8		88.5	86.9	1.7	11.4
002-501-LC Pyx-3	55.06	0.04	2.71	1.06	8.15	0.12	31.8	0.92	0.02	0	0.01	99.9		87.4	85.9	1.8	12.3
002-501-LC Pyx-4	55.56	0.05	1.64	0.81	9.32	0.17	31.61	0.95	0	0	0	100.1		85.8	84.3	1.8	13.9
002-501-LC Pyx-5	55.78	0.06	1.67	0.98	10.26	0.21	31.01	0.96	0.01	0	0	101		84.3	82.8	1.8	15.4
002-501-LC Pyx-6	55.02	0.03	2.2	0.87	9.14	0.18	31.07	0.97	0.02	0	0	99.5		85.8	84.2	1.9	13.9
002-501-LC Pyx-7	55.65	0.04	2.7	1.01	8.34	0.12	31.74	0.97	0.01	0	0.01	100.6		87.2	85.5	1.9	12.6
002-501-LC Pyx-8	55.02	0.05	2.47	1.05	9.14	0.18	30.97	0.98	0	0	0.01	99.9		85.8	84.2	1.9	13.9
002-501-Silica-1	99.55	0.07	0.55	0.04	0.24	0.01	0	0.25	0	0	0	100.7
002-501-Silica-2	99.76	0.05	0.56	0.01	0.17	0	0.02	0.3	0	0	0.01	100.9
CE6C0100YJFM002-507
002-507-Pl-1	42.87	0.02	36.47	0	0.09	0.01	0.2	19.68	0.27	0.01	0	99.6	97.6
002-507-Pl-2	43.83	0	36.43	0	0.22	0.02	0.17	19.77	0.25	0	0	100.7	97.7
002-507-Pl-3	43.8	0.01	36.56	0	0.12	0.02	0.15	19.62	0.27	0.01	0	100.6	97.5
002-507-Pl-4	43.78	0.01	37.38	0.01	0.07	0.01	0.18	19.57	0.26	0	0	101.3	97.6
002-507-Pl-5	44.33	0.01	36.11	0	0.09	0	0.09	19.51	0.27	0.01	0	100.4	97.5
002-507-Pl-6	43.52	0.01	36.75	0.01	0.12	0	0.12	19.56	0.26	0.01	0	100.4	97.6
002-507-Pl-7	43.41	0.01	37.37	0.01	0.07	0	0.12	19.58	0.25	0	0.01	100.8	97.7
002-507-LC Pyx-1	54.9	0.03	2.59	0.98	8.99	0.15	31.04	1.03	0	0	0.01	99.7		86	84.3	2	13.7
002-507-LC Pyx-2	55.26	0.05	2.3	0.89	8.94	0.16	30.98	1.08	0.01	0	0	99.7		86.1	84.3	2.1	13.6
002-507-LC Pyx-3	54.99	0.04	2.88	1.06	8.6	0.16	31.71	1	0	0	0	100.4		86.8	85.1	1.9	12.9
002-507-LC Pyx-4	55.32	0.05	2.01	0.98	9.53	0.18	30.86	1.1	0	0	0.01	100		85.2	83.4	2.1	14.4
002-507-LC Pyx-5	54.98	0.04	1.87	0.92	8.82	0.15	31.57	0.88	0.05	0	0	99.3		86.5	85	1.7	13.3
002-507-LC Pyx-6	54.14	0.08	1.66	0.89	9.54	0.18	31.47	0.72	0	0	0	98.7		85.5	84.3	1.4	14.3
002-507-LC Pyx-7	54.74	0.09	1.68	1.02	9.26	0.17	31.27	0.79	0.02	0	0.03	99.1		85.7	84.4	1.5	14
002-507-Silica-1	98.57	0.04	0.68	0.02	0.17	0	0.01	0.31	0.02	0.02	0	99.8
002-507-Silica-2	97.81	0.04	0.59	0	0.09	0	0.02	0.31	0.06	0.01	0	98.9
CE6C0200YJFM001EGP12-61
EGP12-61-Pl-1	45.48	0.01	35.65	0.01	0.38	0	0.11	18.69	0.49	0.15	0.02	101	94.6
EGP12-61-Pl-2	44.18	0.03	34.59	0	0.36	0	0.13	19.11	0.57	0.11	0	99.1	94.3
EGP12-61-Pl-3	44.32	0.01	34.59	0	0.41	0.01	0.13	19.02	0.55	0.11	0.01	99.2	94.5
EGP12-61-Pl-4	44.58	0.03	34.63	0	0.28	0	0.11	19.02	0.56	0.16	0.01	99.4	94.1
EGP12-61-Pl-5	46.33	0.14	33.8	0.01	0.49	0.01	0.11	18.14	0.53	0.09	0.02	99.8	94.5
EGP12-61-Pl-6	46.5	0.12	33.93	0	0.24	0.02	0.1	18.13	0.46	0.1	0.02	99.6	95.1
EGP12-61-Pl-7	46.37	0.11	33.98	0.01	0.26	0	0.14	18.28	0.47	0.14	0.01	99.8	94.7
EGP12-61-Pl-8	46.92	0.16	32.98	0.01	0.2	0.01	0.1	17.7	0.46	0.08	0	98.6	95
EGP12-61-Pl-9	45.09	0.11	34.12	0.02	0.24	0	0.09	18.61	0.54	0.09	0	98.8	94.6
EGP12-61-Pl-10	46.83	0.12	33.74	0	0.26	0	0.08	18.1	0.47	0.13	0	99.7	94.7
EGP12-61-Pl-11	44.26	0.02	34.38	0	0.37	0.01	0.08	19	0.59	0.12	0	98.8	94
EGP12-61-LC Pyx-1	52.1	0.66	0.63	0.46	20.04	0.29	21.38	3.67	0.02	0	0	99.3		65.5	60.6	7.5	31.9
EGP12-61-LC Pyx-2	52.39	0.62	1.14	0.5	19.52	0.29	21.24	3.78	0	0	0	99.5		66	60.8	7.8	31.4
EGP12-61-LC Pyx-3	52.72	0.59	0.57	0.43	19.59	0.32	21.35	3.66	0.03	0	0	99.3		66	61	7.5	31.4
EGP12-61-LC Pyx-4	52.92	0.63	0.58	0.48	19.53	0.3	21.44	3.74	0.06	0	0	99.7		66.2	61.1	7.7	31.2
EGP12-61-LC Pyx-5	52.45	0.59	0.57	0.49	19.61	0.3	21.88	3.52	0.01	0	0.02	99.4		66.5	61.8	7.1	31.1
EGP12-61-LC Pyx-6	52.4	0.71	0.66	0.49	19.5	0.33	21.07	4.06	0.1	0	0	99.3		65.8	60.3	8.4	31.3
EGP12-61-LC Pyx-7	52.72	0.63	0.54	0.44	19.67	0.3	21.68	3.45	0.04	0	0	99.5		66.3	61.6	7	31.4
EGP12-61-LC Pyx-8	52.45	0.59	0.6	0.53	19.89	0.31	21.43	3.66	0.04	0	0.01	99.5		65.8	60.9	7.5	31.7
EGP12-61-LC Pyx-9	52.96	0.49	0.62	0.57	19.72	0.3	21.23	3.33	0.01	0	0.01	99.2		65.7	61.2	6.9	31.9
EGP12-61-LC Pyx-10	52.6	0.5	0.69	0.61	19.46	0.29	21.6	3.5	0.04	0	0	99.3		66.4	61.7	7.2	31.2
EGP12-61-LC Pyx-11	53.6	0.43	0.61	0.44	19.69	0.32	21.88	3.29	0	0	0	100.3		66.5	62	6.7	31.3
CE6C0200YJFM001EGP13-09
EGP13-09-Pl-1	43.67	0.01	36.31	0	0.22	0	0.03	19.8	0.32	0.05	0	100.4	96.8
EGP13-09-Pl-2	44.41	0.03	35.92	0.01	0.27	0.01	0.08	19.48	0.49	0.1	0	100.8	95.1
EGP13-09-Pl-3	43.39	0.01	36.26	0.01	0.33	0.01	0.03	19.88	0.23	0.04	0	100.2	97.7
EGP13-09-Pl-4	44.25	0.01	35.74	0.01	0.23	0	0.05	19.5	0.44	0.05	0	100.3	95.7
EGP13-09-Pl-5	44.09	0	35.78	0	0.22	0.03	0.06	19.38	0.44	0.06	0	100	95.7
EGP13-09-Pl-6	44.21	0	35.78	0.01	0.31	0.01	0.07	19.64	0.47	0.06	0.02	100.6	95.5
EGP13-09-Pl-7	44.34	0.01	35.46	0	0.38	0	0.01	19.48	0.56	0.08	0.02	100.3	94.6
EGP13-09-Pl-8	44.13	0.03	35.95	0	0.19	0.02	0.03	19.64	0.43	0.06	0	100.5	95.9
EGP13-09-Pl-9	44.32	0.01	36.06	0.02	0.31	0.01	0.05	19.71	0.48	0.07	0	101	95.4
EGP13-09-Pl-10	44.49	0	35.85	0	0.37	0.02	0.05	19.39	0.53	0.08	0	100.8	94.8
EGP13-09-Pl-11	44.66	0.02	35.84	0	0.28	0.01	0.09	19.45	0.47	0.08	0	100.9	95.4
EGP13-09-Pl-12	44.43	0	36.22	0	0.18	0	0.05	19.84	0.28	0.04	0	101.1	97.3
EGP13-09-Pl-13	43.81	0.01	36.38	0	0.31	0.02	0	19.87	0.2	0.04	0	100.6	98
EGP13-09-LC Pyx-1	52.29	0.77	0.71	0.42	21.54	0.31	19.45	4.56	0	0	0.03	100.1		61.7	55.9	9.4	34.7
EGP13-09-LC Pyx-2	52.02	0.83	0.96	0.48	21.35	0.34	19.14	5.22	0.02	0	0	100.4		61.5	54.9	10.8	34.4
EGP13-09-LC Pyx-3	52.34	0.79	0.78	0.41	21.39	0.32	19.19	5.01	0.03	0	0	100.3		61.5	55.2	10.3	34.5
EGP13-09-LC Pyx-4	52.13	0.92	0.65	0.4	21.94	0.33	19.19	4.46	0.01	0	0.01	100.1		60.9	55.3	9.2	35.5
EGP13-09-LC Pyx-5	52.43	0.73	0.68	0.41	21.95	0.35	20	4.3	0.08	0	0.02	100.9		61.9	56.5	8.7	34.8
EGP13-09-LC Pyx-6	51.85	0.87	0.79	0.44	21.39	0.34	19.56	5.01	0.05	0	0.03	100.3		62	55.6	10.2	34.1
EGP13-09-LC Pyx-7	51.87	0.9	0.82	0.58	21.53	0.35	19.44	4.84	0	0	0	100.3		61.7	55.5	9.9	34.5
EGP13-09-LC Pyx-8	52.01	0.77	0.77	0.42	21.66	0.33	19.42	4.75	0.09	0	0	100.2		61.5	55.5	9.8	34.7
EGP13-09-LC Pyx-9	52.34	0.77	0.74	0.39	21.74	0.32	19.57	4.49	0.01	0	0.01	100.4		61.6	55.9	9.2	34.8
EGP13-09-LC Pyx-10	52.11	0.75	0.71	0.42	21.55	0.32	19.29	4.72	0.06	0	0	99.9		61.5	55.5	9.8	34.8
EGP13-09-LC Pyx-11	52.05	0.75	0.81	0.41	21.44	0.32	19.47	4.85	0.05	0	0	100.1		61.8	55.7	10	34.4
EGP13-09-LC Pyx-12	52.01	0.76	0.8	0.44	21.28	0.34	18.94	4.8	0.07	0	0	99.4		61.3	55.2	10.1	34.8
EGP13-09-LC Pyx-13	52.24	0.75	0.71	0.37	21.8	0.33	19.3	4.57	0.04	0	0.01	100.1		61.2	55.5	9.4	35.1
EGP13-09-LC Pyx-14	52.17	0.77	0.7	0.45	21.77	0.35	19.32	4.64	0.02	0	0	100.2		61.3	55.4	9.6	35
EGP13-09-LC Pyx-15	51.83	0.78	0.7	0.43	21.58	0.34	19.11	4.67	0.05	0	0.01	99.5		61.2	55.3	9.7	35
EGP13-09-LC Pyx-16	52.3	0.81	0.83	0.4	21.14	0.32	19.31	5.16	0.03	0	0.03	100.3		62	55.4	10.6	34
EGP13-09-LC Pyx-17	52.55	0.77	0.7	0.43	21.78	0.33	19.32	4.76	0.04	0	0	100.7		61.3	55.3	9.8	34.9
EGP13-09-LC Pyx-18	52.23	0.76	0.76	0.42	21.55	0.33	19.42	4.85	0	0	0	100.3		61.6	55.5	10	34.5
EGP13-09-LC Pyx-19	52.55	0.8	0.78	0.41	21.73	0.33	19	4.73	0	0	0.02	100.3		60.9	54.9	9.8	35.2
EGP13-09-LC Pyx-20	52.42	0.78	0.75	0.42	21.57	0.35	19.14	4.78	0.07	0	0	100.3		61.3	55.2	9.9	34.9
EGP13-09-LC Pyx-21	52.87	0.77	0.68	0.4	21.87	0.34	19.62	4.45	0.04	0	0	101		61.5	55.9	9.1	35
EGP13-09-LC Pyx-22	52.7	0.76	0.78	0.44	21.8	0.34	19.3	4.42	0.05	0	0	100.6		61.2	55.6	9.2	35.2
EGP13-09-LC Pyx-23	52.82	0.75	0.8	0.42	21.61	0.34	19.08	4.81	0	0	0	100.6		61.2	55.1	10	35
CE6C0200YJFM001EGP11-08
EGP11-08-Pl-1	44.49	0.04	35.61	0	0.39	0.02	0.11	19.31	0.48	0.06	0	100.5	95.4
EGP11-08-Pl-2	44.25	0.03	35.24	0.02	0.39	0	0.16	19.04	0.68	0.07	0	99.89	93.5
EGP11-08-Pl-3	43.72	0.02	35.84	0	0.34	0	0.07	19.4	0.5	0.06	0	99.95	95.2
EGP11-08-Pl-4	44.35	0.04	35.48	0	0.34	0.02	0.14	19.27	0.44	0.05	0	100.13	95.8
EGP11-08-Pl-5	44.34	0.02	35.59	0	0.27	0	0.08	19.25	0.47	0.06	0	100.07	95.5
EGP11-08-Pl-6	44.61	0.03	34.9	0	0.27	0.02	0.11	19.23	0.52	0.05	0	99.75	95.1
EGP11-08-Pl-7	44.49	0.02	35.67	0	0.2	0	0.1	19.34	0.52	0.06	0.03	100.42	95.1
EGP11-08-Pl-8	44.3	0.04	35.36	0	0.48	0.01	0.05	19.19	0.49	0.07	0	100	95.2
EGP11-08-Pl-9	44.34	0.02	36.24	0	0.33	0.01	0.04	19.65	0.29	0.02	0.03	100.98	97.3
EGP11-08-Pl-10	43.77	0.04	35.65	0.02	0.62	0.01	0.03	19.25	0.46	0.04	0.01	99.9	95.7
EGP11-08-Pl-11	44.45	0.03	35.5	0.02	0.22	0	0.08	19.07	0.59	0.1	0.01	100.05	94.2
EGP11-08-Pl-12	43.93	0.02	35.51	0	0.41	0.02	0.07	19.37	0.48	0.06	0	99.86	95.4
EGP11-08-Pl-13	44.35	0.03	35.17	0	0.4	0	0.09	19.04	0.62	0.08	0	99.78	94
EGP11-08-LC Pyx-1	51.37	0.42	1.23	0.64	20.22	0.32	21.15	3.65	0.02	0	0	99.02		65.1	60.2	7.5	32.3
EGP11-08-LC Pyx-2	52.14	0.53	0.87	0.37	21.91	0.33	21.91	2.17	0	0	0	100.22		64.1	61.3	4.4	34.4
EGP11-08-LC Pyx-3	51.98	0.33	1.18	0.63	19.17	0.3	21.47	4.01	0.01	0	0.03	99.11		66.6	61.2	8.2	30.6
EGP11-08-LC Pyx-4	50.93	0.81	0.77	0.38	22.33	0.39	19.67	4.24	0.08	0	0	99.61		61.1	55.8	8.7	35.5
EGP11-08-LC Pyx-5	51.55	0.36	1.26	0.68	19.07	0.29	21.45	4.4	0	0	0.01	99.08		66.7	60.7	9	30.3
EGP11-08-LC Pyx-6	51.62	0.61	0.79	0.38	22.95	0.37	19.66	3.8	0	0	0	100.18		60.4	55.7	7.7	36.5
EGP11-08-LC Pyx-7	52.16	0.41	0.67	0.4	22.75	0.36	19.6	3.81	0	0	0.01	100.17		60.6	55.8	7.8	36.4
EGP11-08-LC Pyx-8	52.34	0.64	0.9	0.44	22.43	0.37	19.22	4.16	0.01	0	0	100.5		60.4	55.3	8.6	36.2
EGP11-08-LC Pyx-9	53.39	0.38	1.5	0.78	19.07	0.29	23.53	1.92	0	0	0	100.88		68.7	66.1	3.9	30
EGP11-08-LC Pyx-10	52.47	0.41	0.92	0.53	20.63	0.34	20.33	3.94	0	0	0.01	99.58		63.7	58.5	8.1	33.3
EGP11-08-LC Pyx-11	53.16	0.53	1.18	0.63	20	0.28	22.84	2.17	0	0	0	100.77		67.1	64.1	4.4	31.5
EGP11-08-LC Pyx-12	53.66	0.23	1.21	0.64	17.81	0.28	24.74	1.9	0.03	0.01	0	100.51		71.2	68.5	3.8	27.7
EGP11-08-LC Pyx-13	52.17	0.41	1.07	0.57	20.06	0.31	20.91	4.35	0	0	0	99.85		65	59.3	8.8	31.9
EGP11-08-LC Pyx-14	51.8	0.6	0.95	0.43	22.83	0.38	19.07	4.01	0	0	0	100.08		59.8	54.9	8.3	36.8
EGP11-08-LC Pyx-15	52.03	0.71	1	0.45	22.6	0.34	18.72	4.2	0.1	0	0	100.15		59.6	54.4	8.8	36.8
EGP11-08-Ol-1	35.76	0.06	0.02	0.08	35.42	0.32	28.28	0.16	0	0	0	100.09		58.7
EGP11-08-Ol-2	36.06	0.06	0	0.08	35.64	0.33	28.51	0.15	0.01	0	0	100.82		58.8
EGP11-08-Ol-3	35.95	0.05	0	0.05	35.17	0.34	28.6	0.2	0.01	0	0.01	100.37		59.2
EGP11-08-Ol-4	35.48	0.06	0.03	0.05	37.05	0.33	27.71	0.14	0.03	0	0	100.89		57.1
EGP11-08-Ol-5	35.4	0.08	0.05	0.07	36.52	0.34	27.71	0.27	0.02	0	0.01	100.47		57.5
EGP11-08-Ol-6	34.89	0.03	0.05	0.04	37.12	0.35	27.49	0.16	0.01	0	0.02	100.17		56.9
EGP11-08-Ol-7	35.17	0.07	0.06	0.08	36.82	0.37	27.85	0.18	0	0	0	100.59		57.4
EGP11-08-Ol-8	35.39	0.21	0.02	0.37	36.86	0.34	27.67	0.17	0.06	0	0	101.1		57.2
CE6C0200YJFM001EGP11-13
EGP11-13-Pl-1	43.06	0.02	35.48	0.01	0.3	0	0.06	19.52	0.57	0.06	0	99.1	94.7
EGP11-13-Pl-2	43.05	0	35.76	0.01	0.26	0	0.04	19.54	0.49	0.07	0.02	99.25	95.2
EGP11-13-Pl-3	45.17	0.02	34.9	0	0.28	0	0.11	18.92	0.69	0.1	0.02	100.22	93.2
EGP11-13-Pl-4	44.88	0.02	35.01	0.01	0.31	0	0.1	19.13	0.62	0.08	0	100.16	94
EGP11-13-Pl-5	45.09	0.02	34.26	0	0.4	0	0.09	18.87	0.6	0.09	0	99.42	94.1
EGP11-13-Pl-6	44.21	0.02	35.28	0	0.41	0.01	0.13	19.18	0.5	0.08	0	99.83	95.1
EGP11-13-Pl-7	43.96	0.03	35.48	0	0.28	0.02	0.07	19.31	0.41	0.07	0	99.63	95.9
EGP11-13-Pl-8	43.55	0.04	35.24	0	0.24	0	0.12	19.36	0.44	0.06	0	99.04	95.7
EGP11-13-Pl-9	44.27	0.05	35.58	0	0.3	0.01	0.07	18.99	0.57	0.07	0.01	99.92	94.4
EGP11-13-Pl-10	44.69	0.03	34.97	0	0.28	0.02	0.08	18.95	0.58	0.1	0	99.69	94.2
EGP11-13-Pl-11	43.65	0.02	36.04	0.01	0.29	0	0.05	19.55	0.27	0.05	0	99.93	97.3
EGP11-13-Pl-12	44.41	0	35.81	0	0.21	0.02	0.1	19.23	0.46	0.06	0	100.29	95.6
EGP11-13-Pl-13	43.84	0.02	35.62	0.01	0.23	0	0.06	19.35	0.47	0.07	0	99.67	95.4
EGP11-13-Pl-14	44.37	0.01	35.28	0.01	0.31	0	0.11	19.24	0.49	0.07	0	99.91	95.2
EGP11-13-Pl-15	44.49	0.01	35.67	0.02	0.24	0	0.13	19.28	0.48	0.06	0	100.39	95.3
EGP11-13-Pl-16	44.11	0.03	35.91	0	0.33	0	0.05	19.45	0.44	0.06	0	100.37	95.8
EGP11-13-LC Pyx-1	52.28	0.36	1.04	0.58	22.5	0.31	20.04	3.2	0.04	0	0	100.35		61.4	57.3	6.6	36.1
EGP11-13-LC Pyx-2	52.46	0.63	0.6	0.35	22.81	0.34	19.23	3.63	0.01	0	0	100.05		60.1	55.5	7.5	36.9
EGP11-13-LC Pyx-3	52.26	0.83	0.65	0.41	22.77	0.37	18.61	4.14	0	0	0.01	100.06		59.3	54.2	8.7	37.2
EGP11-13-LC Pyx-4	51.68	0.63	0.69	0.44	22.71	0.37	19.14	3.61	0.01	0	0.01	99.28		60	55.5	7.5	37
EGP11-13-LC Pyx-5	52.09	0.84	0.75	0.45	22.48	0.35	18.94	4.51	0.02	0	0	100.41		60	54.4	9.3	36.3
EGP11-13-LC Pyx-6	52.36	0.75	0.71	0.37	22.24	0.37	18.71	4.48	0.03	0	0	100.03		60	54.4	9.4	36.3
EGP11-13-LC Pyx-7	52.85	0.63	0.66	0.35	22.97	0.34	19.42	3.56	0.05	0	0	100.83		60.1	55.7	7.3	37
EGP11-13-LC Pyx-8	53.08	0.67	0.78	0.42	22.66	0.33	19.25	3.76	0.04	0	0	100.97		60.2	55.5	7.8	36.7
EGP11-13-LC Pyx-9	51.78	0.8	0.69	0.44	22.26	0.34	19.04	4.16	0.04	0	0.02	99.57		60.4	55.2	8.7	36.2
EGP11-13-LC Pyx-10	52.44	0.69	0.63	0.39	22.5	0.34	19.51	4.08	0	0	0	100.58		60.7	55.6	8.4	36
EGP11-13-LC Pyx-11	53.26	0.64	0.66	0.44	22.47	0.34	19.11	3.62	0	0	0	100.54		60.3	55.7	7.6	36.7
EGP11-13-LC Pyx-12	52.7	0.61	1.03	0.52	21.88	0.31	18.86	4.98	0.03	0	0	100.91		60.6	54.3	10.3	35.4
EGP11-13-Spl-1	0.1	13.9	7.18	32.44	41.33	0.3	2.87	0.35	0.01	0	0	98.49
EGP11-13-Spl-2	0.11	13.92	7.1	32.47	41.5	0.27	2.92	0.32	0.07	0	0.01	98.7
EGP11-13-Spl-3	0.07	13.53	7.24	32.78	41.17	0.26	2.88	0.31	0	0	0.01	98.25
EGP11-13-Spl-4	0.06	13.48	7.28	32.96	41.24	0.23	2.85	0.32	0	0	0.02	98.4
CE6C0200YJFM001EGP11-40
EGP11-40-Pl-1	43.7	0.02	35.88	0	0.28	0	0.06	19.2	0.41	0.08	0	99.63	95.8
EGP11-40-Pl-2	43.56	0.02	35.61	0.04	0.31	0.02	0.08	19.52	0.4	0.07	0	99.62	96.1
EGP11-40-Pl-3	44.81	0.03	34.68	0.01	0.35	0.01	0.14	18.81	0.8	0.12	0	99.76	92.2
EGP11-40-Pl-4	44.06	0.03	34.88	0.05	0.3	0.01	0.15	19.05	0.66	0.1	0	99.29	93.5
EGP11-40-Pl-5	43.7	0.02	35.76	0.01	0.21	0.02	0.13	19.54	0.32	0.03	0	99.74	96.9
EGP11-40-Pl-6	43.49	0.04	35.23	0	0.28	0	0.09	19.05	0.66	0.09	0.01	98.92	93.6
EGP11-40-Pl-7	43.5	0.06	35.41	0.01	0.48	0.02	0.11	18.97	0.45	0.1	0	99.12	95.3
EGP11-40-Pl-8	43.43	0.02	36.01	0.01	0.24	0.02	0.06	19.54	0.46	0.06	0.02	99.87	95.6
EGP11-40-Pl-9	44.3	0.04	35.98	0.02	0.33	0	0.12	19.26	0.55	0.08	0.03	100.7	94.6
EGP11-40-Pl-10	43.97	0	35.48	0	0.3	0	0.09	19.49	0.42	0.07	0.01	99.83	95.9
EGP11-40-Pl-11	44.35	0.04	35.15	0	0.32	0	0.09	19.03	0.44	0.1	0.02	99.55	95.4
EGP11-40-Pl-12	43.55	0.02	35.68	0.01	0.23	0.01	0.06	19.53	0.38	0.05	0.01	99.53	96.3
EGP11-40-Pl-13	45	0.03	36.28	0	0.3	0.02	0.08	19.2	0.55	0.09	0.02	101.57	94.6
EGP11-40-Pl-14	43.55	0.02	35.33	0.03	0.3	0.01	0.11	19.22	0.51	0.08	0	99.16	95
EGP11-40-Pl-15	43.57	0.01	35.64	0	0.34	0	0.11	18.96	0.64	0.09	0.02	99.37	93.7
EGP11-40-Pl-16	43.04	0.01	36.32	0.01	0.25	0	0	19.38	0.31	0.06	0.03	99.41	96.8
EGP11-40-Pl-17	43.45	0	35.82	0	0.39	0.03	0.13	19.21	0.51	0.1	0	99.64	94.8
EGP11-40-Pl-18	44.51	0	34.61	0.02	0.39	0.01	0.11	18.76	0.66	0.1	0.02	99.19	93.5
EGP11-40-Pl-19	44.42	0.02	36.02	0	0.29	0.01	0.07	19.45	0.35	0.06	0	100.68	96.6
EGP11-40-LC Pyx-1	51.91	0.79	0.71	0.43	22.24	0.36	18.35	5.22	0	0	0.02	100.04		59.5	53.1	10.8	36.1
EGP11-40-LC Pyx-2	51.42	0.76	0.71	0.38	22.29	0.36	18.57	4.52	0.06	0	0.01	99.08		59.8	54.1	9.5	36.4
EGP11-40-LC Pyx-3	51.15	0.67	0.83	0.46	22.25	0.34	19.15	4.56	0	0	0	99.42		60.5	54.9	9.4	35.8
EGP11-40-LC Pyx-4	50.79	0.73	0.94	0.38	22.55	0.3	18.96	4.33	0.05	0	0	99.02		60	54.6	9	36.4
EGP11-40-LC Pyx-5	51.11	0.78	0.79	0.43	22.89	0.34	19.05	4.21	0	0	0	99.59		59.7	54.6	8.7	36.8
EGP11-40-LC Pyx-6	51.28	0.74	0.78	0.36	22.3	0.37	18.57	4.54	0	0	0	98.95		59.7	54.1	9.5	36.4
EGP11-40-LC Pyx-7	50.57	0.79	0.77	0.37	22.59	0.33	18.87	4.19	0	0	0	98.48		59.8	54.6	8.7	36.7
EGP11-40-LC Pyx-8	51.9	0.56	0.5	0.34	23.1	0.35	19.69	3.43	0.05	0	0	99.93		60.3	56.1	7	36.9
EGP11-40-LC Pyx-9	51.39	0.61	0.65	0.38	22.3	0.34	18.74	4.74	0.02	0	0	99.16		60	54.1	9.8	36.1
EGP11-40-LC Pyx-10	52.11	0.74	0.85	0.43	22.66	0.39	19.48	4.37	0.02	0	0	101.06		60.5	55.1	8.9	36
EGP11-40-LC Pyx-11	52.61	0.65	0.64	0.33	22.65	0.38	19.01	3.85	0	0	0	100.12		59.9	55.1	8	36.9
EGP11-40-LC Pyx-12	52.65	0.68	0.62	0.38	22.9	0.36	19.57	3.66	0	0	0	100.83		60.4	55.8	7.5	36.7
EGP11-40-LC Pyx-13	52.53	0.8	0.82	0.37	22.21	0.32	18.56	4.6	0.02	0	0.02	100.24		59.8	54.1	9.6	36.3
EGP11-40-LC Pyx-14	52.39	0.76	0.76	0.41	22.38	0.34	19.07	4.54	0	0	0.02	100.67		60.3	54.7	9.4	36
EGP11-40-LC Pyx-15	52.57	0.7	0.66	0.37	22.47	0.3	18.71	4.14	0	0	0.02	99.95		59.7	54.6	8.7	36.8
EGP11-40-LC Pyx-16	52.42	0.84	0.81	0.44	21.89	0.35	18.88	4.89	0.02	0	0	100.54		60.6	54.4	10.1	35.4
EGP11-40-LC Pyx-17	51.03	0.78	0.68	0.43	22.72	0.34	19.11	4.31	0.06	0	0.01	99.48		60	54.7	8.9	36.5
EGP11-40-LC Pyx-18	52.45	0.83	0.79	0.42	22.26	0.37	18.92	4.73	0	0	0	100.8		60.2	54.4	9.8	35.9
EGP11-40-HC Pyx-1	51.07	1.31	1.83	0.73	13.63	0.26	14.51	16.48	0	0	0.01	99.8		65.5	42.7	34.8	22.5
CE6C0200YJFM001EGP11-41
EGP11-41-Pl-1	44.12	0.01	36.21	0	0.15	0.01	0.07	18.98	0.62	0.08	0	100.24	94
EGP11-41-Pl-2	43.09	0.01	35.55	0	0.24	0.01	0.11	19.26	0.31	0.02	0	98.61	97.1
EGP11-41-Pl-3	44.2	0.02	35.31	0	0.2	0	0.06	19.15	0.5	0.08	0	99.51	95
EGP11-41-Pl-4	43.77	0.02	34.84	0	0.32	0	0.19	18.81	0.59	0.05	0	98.59	94.3
EGP11-41-Pl-5	44.26	0	34.56	0.01	0.32	0.01	0.11	18.91	0.63	0.07	0.03	98.91	94
EGP11-41-Pl-6	43.07	0.03	35.23	0.03	0.58	0	0.31	19.22	0.76	0.06	0	99.3	93
EGP11-41-Pl-7	43.95	0.01	36.2	0	0.18	0	0.1	19.15	0.54	0.06	0.02	100.21	94.8
EGP11-41-Pl-8	44.68	0.03	35.96	0	0.29	0.01	0.08	19.28	0.48	0.05	0	100.85	95.4
EGP11-41-Pl-9	44.25	0	35.56	0	0.29	0.01	0.06	18.87	0.63	0.09	0	99.75	93.8
EGP11-41-Pl-10	43.45	0.03	35.46	0	0.43	0	0.13	19.09	0.58	0.08	0	99.26	94.4
EGP11-41-Pl-11	43.45	0	36.49	0	0.31	0.02	0.06	19.5	0.52	0.03	0	100.38	95.2
EGP11-41-Pl-12	44.46	0.01	35.94	0	0.33	0.02	0.13	19.19	0.54	0.06	0	100.68	94.9
EGP11-41-Pl-13	43.11	0.02	35.96	0.01	0.33	0	0.08	19.31	0.47	0.05	0	99.35	95.5
EGP11-41-Pl-14	43.36	0.01	35.56	0.01	0.33	0	0.07	19.18	0.46	0.04	0	99	95.7
EGP11-41-Pl-15	44.61	0.02	35.91	0.03	0.31	0	0.12	19.29	0.49	0.04	0.01	100.83	95.3
EGP11-41-Pl-16	44.47	0.02	35.72	0.02	0.77	0.05	0.36	18.88	0.63	0.04	0	100.96	94.1
EGP11-41-Pl-17	43.88	0.02	36.01	0.01	0.36	0	0.1	19.32	0.49	0.03	0	100.22	95.4
EGP11-41-LC Pyx-1	52.35	0.47	1.14	0.45	20.41	0.27	21.62	2.88	0	0	0	99.59		65.4	61.5	5.9	32.6
EGP11-41-LC Pyx-2	52.18	0.68	0.67	0.47	20.45	0.31	21.19	3.47	0.03	0	0	99.45		64.9	60.3	7.1	32.6
EGP11-41-LC Pyx-3	51.71	0.53	1.21	0.65	20.22	0.33	22.28	2.2	0	0	0	99.13		66.3	63.3	4.5	32.2
EGP11-41-LC Pyx-4	52.33	0.43	0.57	0.4	20.85	0.31	21.72	3	0.02	0	0	99.62		65	61.1	6.1	32.9
EGP11-41-LC Pyx-5	51.9	0.68	0.84	0.57	20.78	0.32	21.58	2.7	0.01	0	0	99.38		64.9	61.3	5.5	33.1
EGP11-41-LC Pyx-6	53.07	0.75	0.88	0.43	20.52	0.29	20.94	4.29	0	0	0.02	101.2		64.5	58.9	8.7	32.4
EGP11-41-LC Pyx-7	52.23	0.62	1.02	0.67	20.63	0.35	21.93	2.27	0.07	0	0	99.77		65.5	62.4	4.6	32.9
EGP11-41-LC Pyx-8	52.71	0.65	0.69	0.39	19.97	0.3	21.23	4.2	0	0	0.02	100.15		65.5	59.9	8.5	31.6
EGP11-41-LC Pyx-9	52.47	0.39	1.32	0.77	20.33	0.24	22.23	1.98	0	0	0.01	99.73		66.1	63.4	4.1	32.5
EGP11-41-LC Pyx-10	51.86	0.71	0.89	0.59	20.3	0.31	21.61	3.06	0	0	0	99.34		65.5	61.4	6.3	32.4
EGP11-41-LC Pyx-11	52.2	0.37	1.67	0.83	20.21	0.31	22.17	2.08	0	0	0	99.84		66.2	63.3	4.3	32.4
EGP11-41-LC Pyx-12	52.24	0.39	1.07	0.62	19.39	0.28	22.44	2.6	0.02	0	0	99.04		67.4	63.8	5.3	30.9
EGP11-41-LC Pyx-13	52.66	0.78	1.13	0.53	20.35	0.28	20.91	3.48	0.01	0	0	100.14		64.7	60	7.2	32.8
EGP11-41-LC Pyx-14	51.91	0.67	0.98	0.59	20.49	0.29	21.35	2.91	0	0	0	99.19		65	61.1	6	32.9
EGP11-41-LC Pyx-15	52.72	0.35	1.23	0.68	19.99	0.3	22.97	2.14	0.08	0	0	100.47		67.2	64.3	4.3	31.4
EGP11-41-HC Pyx-1	51.2	0.79	1.75	0.66	14.34	0.26	17.03	12.87	0.1	0	0.01	99.01		67.9	49.6	27	23.4
EGP11-41-HC Pyx-2	51.15	0.77	1.56	0.69	14.67	0.25	17.31	12.48	0.03	0	0	98.9		67.8	50.2	26	23.8
CE6C0200YJFM001EGP13-05
EGP13-05-Pl-1	44.39	0.04	34.88	0	0.31	0.02	0.21	19.43	0.5	0.08	0	99.87	95.1
EGP13-05-Pl-2	44.45	0.02	35.14	0.01	0.22	0	0.08	19.4	0.53	0.07	0.01	99.92	94.9
EGP13-05-Pl-3	44.29	0.01	35.97	0	0.2	0	0.13	19.65	0.49	0.06	0.02	100.83	95.3
EGP13-05-Pl-4	44.24	0.03	36.15	0	0.2	0	0.09	19.68	0.45	0.05	0	100.9	95.8
EGP13-05-Pl-5	43.78	0.03	34.99	0	0.29	0	0.12	20.42	0.64	0.07	0	100.34	94.2
EGP13-05-Pl-6	44.34	0.01	35.9	0	0.31	0.02	0.1	19.49	0.53	0.06	0	100.75	95
EGP13-05-Pl-7	45.08	0	35.28	0	0.33	0	0.17	19.39	0.57	0.07	0	100.89	94.6
EGP13-05-Pl-8	44.2	0.03	35.71	0	0.23	0	0.09	19.52	0.53	0.06	0.02	100.38	95
EGP13-05-Pl-9	44.49	0.02	35.49	0.01	0.47	0	0.13	19.36	0.6	0.06	0	100.64	94.3
EGP13-05-Pl-10	44.43	0.02	36.04	0	0.32	0.01	0.08	19.53	0.45	0.05	0	100.94	95.7
EGP13-05-LC Pyx-1	53.94	0.49	2.35	0.77	16.05	0.23	25.28	1.85	0	0	0.01	100.97		73.7	71	3.7	25.3
EGP13-05-LC Pyx-2	53.64	0.38	2.8	0.94	14.4	0.2	26.03	1.77	0	0	0	100.17		76.3	73.6	3.6	22.8
EGP13-05-LC Pyx-3	53.84	0.34	2.54	0.99	14.34	0.22	26.65	1.59	0.01	0	0	100.53		76.8	74.4	3.2	22.4
EGP13-05-LC Pyx-4	54.04	0.55	2.64	0.71	16.56	0.25	24.62	2.26	0.05	0	0.01	101.69		72.6	69.3	4.6	26.1
EGP13-05-LC Pyx-5	53.63	0.32	3.53	1.05	14.71	0.26	26.07	1.75	0	0	0.01	101.33		76	73.3	3.5	23.2
EGP13-05-LC Pyx-6	53.32	0.65	2.53	0.88	16.25	0.22	24.83	1.66	0.02	0	0	100.37		73.1	70.7	3.4	26
EGP13-05-LC Pyx-7	53.16	0.7	2.21	0.81	16.53	0.24	24.94	1.88	0	0	0	100.47		72.9	70.1	3.8	26.1
EGP13-05-LC Pyx-8	53.03	0.49	1.28	0.57	17.65	0.31	23.16	3.81	0.02	0	0	100.33		70.1	64.7	7.7	27.7
EGP13-05-LC Pyx-9	53.38	0.43	1.18	0.57	17.8	0.29	23.6	2.61	0	0	0	99.9		70.3	66.5	5.3	28.2
